# Supplementary material for: Ecological Correlates of Ecological Specialization of Avian Communities in University Campuses of China
Source: Biology (Basel). 2025 May 19;14(5):570. doi: 10.3390/biology14050570 (PMC12109526; doi:10.3390/biology14050570)
Supplement: Supplementary file 1 [file biology-14-00570-s001.zip]

Archive with 3 entries (3 files):
- Supplementary Table S1 Bird List.xlsx
- Supplementary Table S2 Traits of Birds.xlsx
- Supplementary Table S3 Campus Information.xlsx
