# Supplementary material for: Ecological Correlates of Ecological Specialization of Avian Communities in University Campuses of China
Source: Biology (Basel). 2025 May 19;14(5):570. doi: 10.3390/biology14050570 (PMC12109526; doi:10.3390/biology14050570)
Supplement: Supplementary file 1 [file biology-14-00570-s001.zip › Supplementary Table S1 Bird List.xlsx]

## Sheet: 01RawData
Species	Campus	City
Pycnonotus_sinensis	Anhui_Science_and_Technology_University	Chuzhou
Phoenicurus_auroreus	Anhui_Science_and_Technology_University	Chuzhou
Dendrocopos_major	Anhui_Science_and_Technology_University	Chuzhou
Cuculus_canorus	Anhui_Science_and_Technology_University	Chuzhou
Parus_major	Anhui_Science_and_Technology_University	Chuzhou
Upupa_epops	Anhui_Science_and_Technology_University	Chuzhou
Dicrurus_macrocercus	Anhui_Science_and_Technology_University	Chuzhou
Phasianus_colchicus	Anhui_Science_and_Technology_University	Chuzhou
Cyanopica_cyanus	Anhui_Science_and_Technology_University	Chuzhou
Streptopelia_tranquebarica	Anhui_Science_and_Technology_University	Chuzhou
Carduelis_sinica	Anhui_Science_and_Technology_University	Chuzhou
Spizixos_semitorques	Anhui_Science_and_Technology_University	Chuzhou
Passer_montanus	Anhui_Science_and_Technology_University	Chuzhou
Alcedo_atthis	Anhui_Science_and_Technology_University	Chuzhou
Emberiza_cioides	Anhui_Science_and_Technology_University	Chuzhou
Streptopelia_orientalis	Anhui_Science_and_Technology_University	Chuzhou
Sturnus_sericeus	Anhui_Science_and_Technology_University	Chuzhou
Cuculus_micropterus	Anhui_Science_and_Technology_University	Chuzhou
Turdus_merula	Anhui_Science_and_Technology_University	Chuzhou
Alauda_gulgula	Anhui_Science_and_Technology_University	Chuzhou
Dendrocopos_canicapillus	Anhui_Science_and_Technology_University	Chuzhou
Lanius_schach	Anhui_Science_and_Technology_University	Chuzhou
Phasianus_colchicus	Anhui_University	Hefei
Anas_poecilorhyncha	Anhui_University	Hefei
Streptopelia_orientalis	Anhui_University	Hefei
Stigmatopelia_chinensis	Anhui_University	Hefei
Eudynamys_scolopaceus	Anhui_University	Hefei
Cuculus_sparverioides	Anhui_University	Hefei
Cuculus_micropterus	Anhui_University	Hefei
Halcyon_smyrnensis	Anhui_University	Hefei
Alcedo_atthis	Anhui_University	Hefei
Dendrocopos_canicapillus	Anhui_University	Hefei
Dendrocopos_major	Anhui_University	Hefei
Picus_canus	Anhui_University	Hefei
Lanius_schach	Anhui_University	Hefei
Oriolus_chinensis	Anhui_University	Hefei
Dicrurus_macrocercus	Anhui_University	Hefei
Dicrurus_hottentottus	Anhui_University	Hefei
Cyanopica_cyanus	Anhui_University	Hefei
Pica_pica	Anhui_University	Hefei
Parus_venustulus	Anhui_University	Hefei
Parus_major	Anhui_University	Hefei
Spizixos_semitorques	Anhui_University	Hefei
Pycnonotus_sinensis	Anhui_University	Hefei
Cettia_fortipes	Anhui_University	Hefei
Aegithalos_caudatus	Anhui_University	Hefei
Prinia_inornata	Anhui_University	Hefei
Garrulax_canorus	Anhui_University	Hefei
Garrulax_perspicillatus	Anhui_University	Hefei
Paradoxornis_webbianus	Anhui_University	Hefei
Acridotheres_cristatellus	Anhui_University	Hefei
Sturnus_sericeus	Anhui_University	Hefei
Sturnus_nigricollis	Anhui_University	Hefei
Turdus_merula	Anhui_University	Hefei
Phoenicurus_auroreus	Anhui_University	Hefei
Passer_montanus	Anhui_University	Hefei
Motacilla_alba	Anhui_University	Hefei
Accipiter_trivirgatus	Anhui_University_(Longhe_Campus)	Hefei
Falco_tinnunculus	Anhui_University_(Longhe_Campus)	Hefei
Streptopelia_orientalis	Anhui_University_(Longhe_Campus)	Hefei
Streptopelia_tranquebarica	Anhui_University_(Longhe_Campus)	Hefei
Stigmatopelia_chinensis	Anhui_University_(Longhe_Campus)	Hefei
Eudynamys_scolopaceus	Anhui_University_(Longhe_Campus)	Hefei
Alcedo_atthis	Anhui_University_(Longhe_Campus)	Hefei
Dendrocopos_canicapillus	Anhui_University_(Longhe_Campus)	Hefei
Dendrocopos_major	Anhui_University_(Longhe_Campus)	Hefei
Pericrocotus_cantonensis	Anhui_University_(Longhe_Campus)	Hefei
Lanius_schach	Anhui_University_(Longhe_Campus)	Hefei
Oriolus_chinensis	Anhui_University_(Longhe_Campus)	Hefei
Dicrurus_macrocercus	Anhui_University_(Longhe_Campus)	Hefei
Cyanopica_cyanus	Anhui_University_(Longhe_Campus)	Hefei
Pica_pica	Anhui_University_(Longhe_Campus)	Hefei
Parus_venustulus	Anhui_University_(Longhe_Campus)	Hefei
Parus_major	Anhui_University_(Longhe_Campus)	Hefei
Spizixos_semitorques	Anhui_University_(Longhe_Campus)	Hefei
Pycnonotus_sinensis	Anhui_University_(Longhe_Campus)	Hefei
Aegithalos_caudatus	Anhui_University_(Longhe_Campus)	Hefei
Aegithalos_concinnus	Anhui_University_(Longhe_Campus)	Hefei
Phylloscopus_claudiae	Anhui_University_(Longhe_Campus)	Hefei
Garrulax_perspicillatus	Anhui_University_(Longhe_Campus)	Hefei
Paradoxornis_webbianus	Anhui_University_(Longhe_Campus)	Hefei
Zosterops_japonicus	Anhui_University_(Longhe_Campus)	Hefei
Acridotheres_cristatellus	Anhui_University_(Longhe_Campus)	Hefei
Sturnus_sericeus	Anhui_University_(Longhe_Campus)	Hefei
Turdus_merula	Anhui_University_(Longhe_Campus)	Hefei
Copsychus_saularis	Anhui_University_(Longhe_Campus)	Hefei
Phoenicurus_auroreus	Anhui_University_(Longhe_Campus)	Hefei
Passer_montanus	Anhui_University_(Longhe_Campus)	Hefei
Motacilla_alba	Anhui_University_(Longhe_Campus)	Hefei
Carduelis_sinica	Anhui_University_(Longhe_Campus)	Hefei
Anas_platyrhynchos	Beihang_University	Beijing
Stigmatopelia_chinensis	Beihang_University	Beijing
Upupa_epops	Beihang_University	Beijing
Dendrocopos_major	Beihang_University	Beijing
Picus_canus	Beihang_University	Beijing
Cyanopica_cyanus	Beihang_University	Beijing
Parus_palustris	Beihang_University	Beijing
Pycnonotus_sinensis	Beihang_University	Beijing
Turdus_merula	Beihang_University	Beijing
Passer_montanus	Beihang_University	Beijing
Carduelis_sinica	Beihang_University	Beijing
Stigmatopelia_chinensis	Beijing_Foreign_Studies_University	Beijing
Dendrocopos_canicapillus	Beijing_Foreign_Studies_University	Beijing
Dendrocopos_major	Beijing_Foreign_Studies_University	Beijing
Picus_canus	Beijing_Foreign_Studies_University	Beijing
Cyanopica_cyanus	Beijing_Foreign_Studies_University	Beijing
Parus_palustris	Beijing_Foreign_Studies_University	Beijing
Pycnonotus_sinensis	Beijing_Foreign_Studies_University	Beijing
Turdus_merula	Beijing_Foreign_Studies_University	Beijing
Passer_montanus	Beijing_Foreign_Studies_University	Beijing
Carduelis_sinica	Beijing_Foreign_Studies_University	Beijing
Acrocephalus_bistrigiceps	Beijing_Forestry_University	Beijing
Carduelis_sinica	Beijing_Forestry_University	Beijing
Cyanopica_cyanus	Beijing_Forestry_University	Beijing
Dendrocopos_canicapillus	Beijing_Forestry_University	Beijing
Dendrocopos_major	Beijing_Forestry_University	Beijing
Falco_tinnunculus	Beijing_Forestry_University	Beijing
Ficedula_zanthopygia	Beijing_Forestry_University	Beijing
Parus_palustris	Beijing_Forestry_University	Beijing
Passer_montanus	Beijing_Forestry_University	Beijing
Phylloscopus_fuscatus	Beijing_Forestry_University	Beijing
Picus_canus	Beijing_Forestry_University	Beijing
Pycnonotus_sinensis	Beijing_Forestry_University	Beijing
Stigmatopelia_chinensis	Beijing_Forestry_University	Beijing
Turdus_merula	Beijing_Forestry_University	Beijing
Turdus_mupinensis	Beijing_Forestry_University	Beijing
Urocissa_erythrorhyncha	Beijing_Forestry_University	Beijing
Falco_tinnunculus	Beijing_Normal_University	Beijing
Stigmatopelia_chinensis	Beijing_Normal_University	Beijing
Dendrocopos_canicapillus	Beijing_Normal_University	Beijing
Dendrocopos_major	Beijing_Normal_University	Beijing
Picus_canus	Beijing_Normal_University	Beijing
Cyanopica_cyanus	Beijing_Normal_University	Beijing
Parus_venustulus	Beijing_Normal_University	Beijing
Parus_palustris	Beijing_Normal_University	Beijing
Pycnonotus_sinensis	Beijing_Normal_University	Beijing
Hirundo_daurica	Beijing_Normal_University	Beijing
Phylloscopus_fuscatus	Beijing_Normal_University	Beijing
Turdus_merula	Beijing_Normal_University	Beijing
Turdus_mupinensis	Beijing_Normal_University	Beijing
Phoenicurus_auroreus	Beijing_Normal_University	Beijing
Ficedula_zanthopygia	Beijing_Normal_University	Beijing
Passer_montanus	Beijing_Normal_University	Beijing
Carduelis_sinica	Beijing_Normal_University	Beijing
Phasianus_colchicus	Beijing_University_of_Chemical_Technology_(Changping_Campus)	Beijing
Anas_platyrhynchos	Beijing_University_of_Chemical_Technology_(Changping_Campus)	Beijing
Falco_tinnunculus	Beijing_University_of_Chemical_Technology_(Changping_Campus)	Beijing
Falco_amurensis	Beijing_University_of_Chemical_Technology_(Changping_Campus)	Beijing
Falco_subbuteo	Beijing_University_of_Chemical_Technology_(Changping_Campus)	Beijing
Streptopelia_orientalis	Beijing_University_of_Chemical_Technology_(Changping_Campus)	Beijing
Stigmatopelia_chinensis	Beijing_University_of_Chemical_Technology_(Changping_Campus)	Beijing
Cuculus_micropterus	Beijing_University_of_Chemical_Technology_(Changping_Campus)	Beijing
Cuculus_canorus	Beijing_University_of_Chemical_Technology_(Changping_Campus)	Beijing
Alcedo_atthis	Beijing_University_of_Chemical_Technology_(Changping_Campus)	Beijing
Upupa_epops	Beijing_University_of_Chemical_Technology_(Changping_Campus)	Beijing
Dendrocopos_canicapillus	Beijing_University_of_Chemical_Technology_(Changping_Campus)	Beijing
Dicrurus_macrocercus	Beijing_University_of_Chemical_Technology_(Changping_Campus)	Beijing
Cyanopica_cyanus	Beijing_University_of_Chemical_Technology_(Changping_Campus)	Beijing
Urocissa_erythrorhyncha	Beijing_University_of_Chemical_Technology_(Changping_Campus)	Beijing
Corvus_monedula	Beijing_University_of_Chemical_Technology_(Changping_Campus)	Beijing
Parus_major	Beijing_University_of_Chemical_Technology_(Changping_Campus)	Beijing
Pycnonotus_sinensis	Beijing_University_of_Chemical_Technology_(Changping_Campus)	Beijing
Hirundo_daurica	Beijing_University_of_Chemical_Technology_(Changping_Campus)	Beijing
Aegithalos_caudatus	Beijing_University_of_Chemical_Technology_(Changping_Campus)	Beijing
Phylloscopus_fuscatus	Beijing_University_of_Chemical_Technology_(Changping_Campus)	Beijing
Acrocephalus_arundinaceus	Beijing_University_of_Chemical_Technology_(Changping_Campus)	Beijing
Acrocephalus_bistrigiceps	Beijing_University_of_Chemical_Technology_(Changping_Campus)	Beijing
Cisticola_juncidis	Beijing_University_of_Chemical_Technology_(Changping_Campus)	Beijing
Paradoxornis_webbianus	Beijing_University_of_Chemical_Technology_(Changping_Campus)	Beijing
Phoenicurus_auroreus	Beijing_University_of_Chemical_Technology_(Changping_Campus)	Beijing
Passer_montanus	Beijing_University_of_Chemical_Technology_(Changping_Campus)	Beijing
Carduelis_sinica	Beijing_University_of_Chemical_Technology_(Changping_Campus)	Beijing
Streptopelia_orientalis	Central_China_Normal_University_(Nanhu_Campus)	Wuhan
Stigmatopelia_chinensis	Central_China_Normal_University_(Nanhu_Campus)	Wuhan
Eudynamys_scolopaceus	Central_China_Normal_University_(Nanhu_Campus)	Wuhan
Cuculus_micropterus	Central_China_Normal_University_(Nanhu_Campus)	Wuhan
Cuculus_canorus	Central_China_Normal_University_(Nanhu_Campus)	Wuhan
Picus_canus	Central_China_Normal_University_(Nanhu_Campus)	Wuhan
Lanius_schach	Central_China_Normal_University_(Nanhu_Campus)	Wuhan
Oriolus_chinensis	Central_China_Normal_University_(Nanhu_Campus)	Wuhan
Dicrurus_macrocercus	Central_China_Normal_University_(Nanhu_Campus)	Wuhan
Garrulus_glandarius	Central_China_Normal_University_(Nanhu_Campus)	Wuhan
Cyanopica_cyanus	Central_China_Normal_University_(Nanhu_Campus)	Wuhan
Pica_pica	Central_China_Normal_University_(Nanhu_Campus)	Wuhan
Parus_major	Central_China_Normal_University_(Nanhu_Campus)	Wuhan
Pycnonotus_sinensis	Central_China_Normal_University_(Nanhu_Campus)	Wuhan
Hypsipetes_mcclellandii	Central_China_Normal_University_(Nanhu_Campus)	Wuhan
Aegithalos_concinnus	Central_China_Normal_University_(Nanhu_Campus)	Wuhan
Phylloscopus_ricketti	Central_China_Normal_University_(Nanhu_Campus)	Wuhan
Garrulax_perspicillatus	Central_China_Normal_University_(Nanhu_Campus)	Wuhan
Acridotheres_cristatellus	Central_China_Normal_University_(Nanhu_Campus)	Wuhan
Turdus_merula	Central_China_Normal_University_(Nanhu_Campus)	Wuhan
Copsychus_saularis	Central_China_Normal_University_(Nanhu_Campus)	Wuhan
Phoenicurus_auroreus	Central_China_Normal_University_(Nanhu_Campus)	Wuhan
Passer_montanus	Central_China_Normal_University_(Nanhu_Campus)	Wuhan
Lonchura_striata	Central_China_Normal_University_(Nanhu_Campus)	Wuhan
Motacilla_alba	Central_China_Normal_University_(Nanhu_Campus)	Wuhan
Carduelis_sinica	Central_China_Normal_University_(Nanhu_Campus)	Wuhan
Accipiter_trivirgatus	Central_South_University_of_Forestry_and_Technology	Changsha
Falco_tinnunculus	Central_South_University_of_Forestry_and_Technology	Changsha
Streptopelia_orientalis	Central_South_University_of_Forestry_and_Technology	Changsha
Stigmatopelia_chinensis	Central_South_University_of_Forestry_and_Technology	Changsha
Cuculus_sparverioides	Central_South_University_of_Forestry_and_Technology	Changsha
Cuculus_canorus	Central_South_University_of_Forestry_and_Technology	Changsha
Eurystomus_orientalis	Central_South_University_of_Forestry_and_Technology	Changsha
Alcedo_atthis	Central_South_University_of_Forestry_and_Technology	Changsha
Picumnus_innominatus	Central_South_University_of_Forestry_and_Technology	Changsha
Coracina_melaschistos	Central_South_University_of_Forestry_and_Technology	Changsha
Pericrocotus_cantonensis	Central_South_University_of_Forestry_and_Technology	Changsha
Lanius_schach	Central_South_University_of_Forestry_and_Technology	Changsha
Oriolus_chinensis	Central_South_University_of_Forestry_and_Technology	Changsha
Dicrurus_hottentottus	Central_South_University_of_Forestry_and_Technology	Changsha
Terpsiphone_paradisi	Central_South_University_of_Forestry_and_Technology	Changsha
Garrulus_glandarius	Central_South_University_of_Forestry_and_Technology	Changsha
Cyanopica_cyanus	Central_South_University_of_Forestry_and_Technology	Changsha
Urocissa_erythrorhyncha	Central_South_University_of_Forestry_and_Technology	Changsha
Pica_pica	Central_South_University_of_Forestry_and_Technology	Changsha
Parus_venustulus	Central_South_University_of_Forestry_and_Technology	Changsha
Parus_major	Central_South_University_of_Forestry_and_Technology	Changsha
Spizixos_semitorques	Central_South_University_of_Forestry_and_Technology	Changsha
Pycnonotus_sinensis	Central_South_University_of_Forestry_and_Technology	Changsha
Abroscopus_albogularis	Central_South_University_of_Forestry_and_Technology	Changsha
Aegithalos_concinnus	Central_South_University_of_Forestry_and_Technology	Changsha
Phylloscopus_claudiae	Central_South_University_of_Forestry_and_Technology	Changsha
Phylloscopus_ricketti	Central_South_University_of_Forestry_and_Technology	Changsha
Pomatorhinus_ruficollis	Central_South_University_of_Forestry_and_Technology	Changsha
Garrulax_canorus	Central_South_University_of_Forestry_and_Technology	Changsha
Garrulax_perspicillatus	Central_South_University_of_Forestry_and_Technology	Changsha
Garrulax_sannio	Central_South_University_of_Forestry_and_Technology	Changsha
Zosterops_japonicus	Central_South_University_of_Forestry_and_Technology	Changsha
Acridotheres_cristatellus	Central_South_University_of_Forestry_and_Technology	Changsha
Sturnus_sericeus	Central_South_University_of_Forestry_and_Technology	Changsha
Turdus_merula	Central_South_University_of_Forestry_and_Technology	Changsha
Copsychus_saularis	Central_South_University_of_Forestry_and_Technology	Changsha
Phoenicurus_auroreus	Central_South_University_of_Forestry_and_Technology	Changsha
Passer_montanus	Central_South_University_of_Forestry_and_Technology	Changsha
Lonchura_striata	Central_South_University_of_Forestry_and_Technology	Changsha
Motacilla_alba	Central_South_University_of_Forestry_and_Technology	Changsha
Carduelis_sinica	Central_South_University_of_Forestry_and_Technology	Changsha
Streptopelia_orientalis	Changsha_University	Changsha
Stigmatopelia_chinensis	Changsha_University	Changsha
Alcedo_atthis	Changsha_University	Changsha
Dicrurus_macrocercus	Changsha_University	Changsha
Cyanopica_cyanus	Changsha_University	Changsha
Urocissa_erythrorhyncha	Changsha_University	Changsha
Parus_venustulus	Changsha_University	Changsha
Parus_major	Changsha_University	Changsha
Spizixos_semitorques	Changsha_University	Changsha
Pycnonotus_sinensis	Changsha_University	Changsha
Abroscopus_albogularis	Changsha_University	Changsha
Cettia_fortipes	Changsha_University	Changsha
Aegithalos_concinnus	Changsha_University	Changsha
Pomatorhinus_ruficollis	Changsha_University	Changsha
Garrulax_canorus	Changsha_University	Changsha
Garrulax_perspicillatus	Changsha_University	Changsha
Garrulax_sannio	Changsha_University	Changsha
Paradoxornis_webbianus	Changsha_University	Changsha
Zosterops_japonicus	Changsha_University	Changsha
Acridotheres_cristatellus	Changsha_University	Changsha
Sturnus_sericeus	Changsha_University	Changsha
Turdus_merula	Changsha_University	Changsha
Copsychus_saularis	Changsha_University	Changsha
Phoenicurus_auroreus	Changsha_University	Changsha
Passer_montanus	Changsha_University	Changsha
Lonchura_punctulata	Changsha_University	Changsha
Motacilla_alba	Changsha_University	Changsha
Streptopelia_orientalis	Changsha_University_of_Science_&_Technology_(Jinpenling_Campus)	Changsha
Stigmatopelia_chinensis	Changsha_University_of_Science_&_Technology_(Jinpenling_Campus)	Changsha
Cuculus_canorus	Changsha_University_of_Science_&_Technology_(Jinpenling_Campus)	Changsha
Picumnus_innominatus	Changsha_University_of_Science_&_Technology_(Jinpenling_Campus)	Changsha
Dicrurus_hottentottus	Changsha_University_of_Science_&_Technology_(Jinpenling_Campus)	Changsha
Cyanopica_cyanus	Changsha_University_of_Science_&_Technology_(Jinpenling_Campus)	Changsha
Pica_pica	Changsha_University_of_Science_&_Technology_(Jinpenling_Campus)	Changsha
Parus_venustulus	Changsha_University_of_Science_&_Technology_(Jinpenling_Campus)	Changsha
Parus_major	Changsha_University_of_Science_&_Technology_(Jinpenling_Campus)	Changsha
Pycnonotus_sinensis	Changsha_University_of_Science_&_Technology_(Jinpenling_Campus)	Changsha
Aegithalos_concinnus	Changsha_University_of_Science_&_Technology_(Jinpenling_Campus)	Changsha
Garrulax_perspicillatus	Changsha_University_of_Science_&_Technology_(Jinpenling_Campus)	Changsha
Garrulax_sannio	Changsha_University_of_Science_&_Technology_(Jinpenling_Campus)	Changsha
Acridotheres_cristatellus	Changsha_University_of_Science_&_Technology_(Jinpenling_Campus)	Changsha
Sturnus_sericeus	Changsha_University_of_Science_&_Technology_(Jinpenling_Campus)	Changsha
Turdus_merula	Changsha_University_of_Science_&_Technology_(Jinpenling_Campus)	Changsha
Copsychus_saularis	Changsha_University_of_Science_&_Technology_(Jinpenling_Campus)	Changsha
Passer_montanus	Changsha_University_of_Science_&_Technology_(Jinpenling_Campus)	Changsha
Motacilla_alba	Changsha_University_of_Science_&_Technology_(Jinpenling_Campus)	Changsha
Carduelis_sinica	Changsha_University_of_Science_&_Technology_(Jinpenling_Campus)	Changsha
Stigmatopelia_chinensis	Chengdu_University_of_Information_Technology	Chengdu
Apus_nipalensis	Chengdu_University_of_Information_Technology	Chengdu
Alcedo_atthis	Chengdu_University_of_Information_Technology	Chengdu
Coracina_melaschistos	Chengdu_University_of_Information_Technology	Chengdu
Lanius_schach	Chengdu_University_of_Information_Technology	Chengdu
Terpsiphone_paradisi	Chengdu_University_of_Information_Technology	Chengdu
Pycnonotus_sinensis	Chengdu_University_of_Information_Technology	Chengdu
Aegithalos_concinnus	Chengdu_University_of_Information_Technology	Chengdu
Garrulax_sannio	Chengdu_University_of_Information_Technology	Chengdu
Paradoxornis_webbianus	Chengdu_University_of_Information_Technology	Chengdu
Turdus_merula	Chengdu_University_of_Information_Technology	Chengdu
Copsychus_saularis	Chengdu_University_of_Information_Technology	Chengdu
Ficedula_hodgsonii	Chengdu_University_of_Information_Technology	Chengdu
Passer_montanus	Chengdu_University_of_Information_Technology	Chengdu
Lonchura_striata	Chengdu_University_of_Information_Technology	Chengdu
Motacilla_alba	Chengdu_University_of_Information_Technology	Chengdu
Carduelis_sinica	Chifeng_University	Chifeng
Hirundo_daurica	Chifeng_University	Chifeng
Pycnonotus_sinensis	Chifeng_University	Chifeng
Hirundo_rustica	Chifeng_University	Chifeng
Apus_apus	Chifeng_University	Chifeng
Lanius_cristatus	Chifeng_University	Chifeng
Pica_pica	Chifeng_University	Chifeng
Parus_ater	Chifeng_University	Chifeng
Streptopelia_decaocto	Chifeng_University	Chifeng
Ficedula_albicilla	Chifeng_University	Chifeng
Parus_major	Chifeng_University	Chifeng
Corvus_corone	Chifeng_University	Chifeng
Corvus_dauuricus	Chifeng_University	Chifeng
Sturnus_cineraceus	Chifeng_University	Chifeng
Lanius_isabellinus	Chifeng_University	Chifeng
Sturnus_sturninus	Chifeng_University	Chifeng
Streptopelia_decaocto	China_Agricultural_University_(East_campus)	Beijing
Stigmatopelia_chinensis	China_Agricultural_University_(East_campus)	Beijing
Upupa_epops	China_Agricultural_University_(East_campus)	Beijing
Dendrocopos_major	China_Agricultural_University_(East_campus)	Beijing
Picus_canus	China_Agricultural_University_(East_campus)	Beijing
Cyanopica_cyanus	China_Agricultural_University_(East_campus)	Beijing
Parus_palustris	China_Agricultural_University_(East_campus)	Beijing
Pycnonotus_sinensis	China_Agricultural_University_(East_campus)	Beijing
Hirundo_daurica	China_Agricultural_University_(East_campus)	Beijing
Sturnus_sericeus	China_Agricultural_University_(East_campus)	Beijing
Turdus_merula	China_Agricultural_University_(East_campus)	Beijing
Phoenicurus_auroreus	China_Agricultural_University_(East_campus)	Beijing
Passer_montanus	China_Agricultural_University_(East_campus)	Beijing
Carduelis_sinica	China_Agricultural_University_(East_campus)	Beijing
Anas_platyrhynchos	China_Agricultural_University_(West_Campus)	Beijing
Falco_tinnunculus	China_Agricultural_University_(West_Campus)	Beijing
Falco_amurensis	China_Agricultural_University_(West_Campus)	Beijing
Falco_subbuteo	China_Agricultural_University_(West_Campus)	Beijing
Streptopelia_decaocto	China_Agricultural_University_(West_Campus)	Beijing
Stigmatopelia_chinensis	China_Agricultural_University_(West_Campus)	Beijing
Upupa_epops	China_Agricultural_University_(West_Campus)	Beijing
Dendrocopos_canicapillus	China_Agricultural_University_(West_Campus)	Beijing
Dendrocopos_major	China_Agricultural_University_(West_Campus)	Beijing
Picus_canus	China_Agricultural_University_(West_Campus)	Beijing
Cyanopica_cyanus	China_Agricultural_University_(West_Campus)	Beijing
Parus_palustris	China_Agricultural_University_(West_Campus)	Beijing
Parus_major	China_Agricultural_University_(West_Campus)	Beijing
Pycnonotus_sinensis	China_Agricultural_University_(West_Campus)	Beijing
Hirundo_daurica	China_Agricultural_University_(West_Campus)	Beijing
Aegithalos_caudatus	China_Agricultural_University_(West_Campus)	Beijing
Phylloscopus_fuscatus	China_Agricultural_University_(West_Campus)	Beijing
Phylloscopus_armandii	China_Agricultural_University_(West_Campus)	Beijing
Phylloscopus_yunnanensis	China_Agricultural_University_(West_Campus)	Beijing
Phylloscopus_humei	China_Agricultural_University_(West_Campus)	Beijing
Sitta_villosa	China_Agricultural_University_(West_Campus)	Beijing
Turdus_merula	China_Agricultural_University_(West_Campus)	Beijing
Phoenicurus_auroreus	China_Agricultural_University_(West_Campus)	Beijing
Passer_montanus	China_Agricultural_University_(West_Campus)	Beijing
Carduelis_sinica	China_Agricultural_University_(West_Campus)	Beijing
Bambusicola_thoracicus	China_Pharmaceutical_University_(Jiangning_Campus)	Nanjing
Phasianus_colchicus	China_Pharmaceutical_University_(Jiangning_Campus)	Nanjing
Anas_poecilorhyncha	China_Pharmaceutical_University_(Jiangning_Campus)	Nanjing
Falco_tinnunculus	China_Pharmaceutical_University_(Jiangning_Campus)	Nanjing
Streptopelia_orientalis	China_Pharmaceutical_University_(Jiangning_Campus)	Nanjing
Stigmatopelia_chinensis	China_Pharmaceutical_University_(Jiangning_Campus)	Nanjing
Lanius_schach	China_Pharmaceutical_University_(Jiangning_Campus)	Nanjing
Cyanopica_cyanus	China_Pharmaceutical_University_(Jiangning_Campus)	Nanjing
Pica_pica	China_Pharmaceutical_University_(Jiangning_Campus)	Nanjing
Parus_major	China_Pharmaceutical_University_(Jiangning_Campus)	Nanjing
Pycnonotus_sinensis	China_Pharmaceutical_University_(Jiangning_Campus)	Nanjing
Aegithalos_caudatus	China_Pharmaceutical_University_(Jiangning_Campus)	Nanjing
Garrulax_perspicillatus	China_Pharmaceutical_University_(Jiangning_Campus)	Nanjing
Paradoxornis_webbianus	China_Pharmaceutical_University_(Jiangning_Campus)	Nanjing
Acridotheres_cristatellus	China_Pharmaceutical_University_(Jiangning_Campus)	Nanjing
Sturnus_sericeus	China_Pharmaceutical_University_(Jiangning_Campus)	Nanjing
Turdus_merula	China_Pharmaceutical_University_(Jiangning_Campus)	Nanjing
Passer_montanus	China_Pharmaceutical_University_(Jiangning_Campus)	Nanjing
Motacilla_alba	China_Pharmaceutical_University_(Jiangning_Campus)	Nanjing
Accipiter_trivirgatus	China_University_of_Geosciences,_Wuhan	Wuhan
Stigmatopelia_chinensis	China_University_of_Geosciences,_Wuhan	Wuhan
Eudynamys_scolopaceus	China_University_of_Geosciences,_Wuhan	Wuhan
Lanius_schach	China_University_of_Geosciences,_Wuhan	Wuhan
Garrulus_glandarius	China_University_of_Geosciences,_Wuhan	Wuhan
Cyanopica_cyanus	China_University_of_Geosciences,_Wuhan	Wuhan
Pica_pica	China_University_of_Geosciences,_Wuhan	Wuhan
Corvus_torquatus	China_University_of_Geosciences,_Wuhan	Wuhan
Parus_venustulus	China_University_of_Geosciences,_Wuhan	Wuhan
Parus_major	China_University_of_Geosciences,_Wuhan	Wuhan
Pycnonotus_sinensis	China_University_of_Geosciences,_Wuhan	Wuhan
Aegithalos_concinnus	China_University_of_Geosciences,_Wuhan	Wuhan
Phylloscopus_claudiae	China_University_of_Geosciences,_Wuhan	Wuhan
Garrulax_perspicillatus	China_University_of_Geosciences,_Wuhan	Wuhan
Sturnus_sericeus	China_University_of_Geosciences,_Wuhan	Wuhan
Turdus_merula	China_University_of_Geosciences,_Wuhan	Wuhan
Copsychus_saularis	China_University_of_Geosciences,_Wuhan	Wuhan
Myophonus_caeruleus	China_University_of_Geosciences,_Wuhan	Wuhan
Passer_montanus	China_University_of_Geosciences,_Wuhan	Wuhan
Stigmatopelia_chinensis	China_University_of_Labor_Relations	Beijing
Dendrocopos_canicapillus	China_University_of_Labor_Relations	Beijing
Dendrocopos_major	China_University_of_Labor_Relations	Beijing
Picus_canus	China_University_of_Labor_Relations	Beijing
Cyanopica_cyanus	China_University_of_Labor_Relations	Beijing
Parus_palustris	China_University_of_Labor_Relations	Beijing
Pycnonotus_sinensis	China_University_of_Labor_Relations	Beijing
Hirundo_daurica	China_University_of_Labor_Relations	Beijing
Phylloscopus_fuscatus	China_University_of_Labor_Relations	Beijing
Turdus_merula	China_University_of_Labor_Relations	Beijing
Phoenicurus_auroreus	China_University_of_Labor_Relations	Beijing
Passer_montanus	China_University_of_Labor_Relations	Beijing
Carduelis_sinica	China_University_of_Labor_Relations	Beijing
Phasianus_colchicus	China_University_of_Petroleum_(Karamay_Campus)	Karamay
Tadorna_ferruginea	China_University_of_Petroleum_(Karamay_Campus)	Karamay
Anas_platyrhynchos	China_University_of_Petroleum_(Karamay_Campus)	Karamay
Netta_rufina	China_University_of_Petroleum_(Karamay_Campus)	Karamay
Pandion_haliaetus	China_University_of_Petroleum_(Karamay_Campus)	Karamay
Milvus_migrans	China_University_of_Petroleum_(Karamay_Campus)	Karamay
Falco_tinnunculus	China_University_of_Petroleum_(Karamay_Campus)	Karamay
Cuculus_canorus	China_University_of_Petroleum_(Karamay_Campus)	Karamay
Apus_apus	China_University_of_Petroleum_(Karamay_Campus)	Karamay
Upupa_epops	China_University_of_Petroleum_(Karamay_Campus)	Karamay
Riparia_riparia	China_University_of_Petroleum_(Karamay_Campus)	Karamay
Hirundo_rustica	China_University_of_Petroleum_(Karamay_Campus)	Karamay
Acrocephalus_arundinaceus	China_University_of_Petroleum_(Karamay_Campus)	Karamay
Acrocephalus_agricola	China_University_of_Petroleum_(Karamay_Campus)	Karamay
Sylvia_nisoria	China_University_of_Petroleum_(Karamay_Campus)	Karamay
Sylvia_minula	China_University_of_Petroleum_(Karamay_Campus)	Karamay
Sturnus_roseus	China_University_of_Petroleum_(Karamay_Campus)	Karamay
Turdus_merula	China_University_of_Petroleum_(Karamay_Campus)	Karamay
Passer_domesticus	China_University_of_Petroleum_(Karamay_Campus)	Karamay
Passer_montanus	China_University_of_Petroleum_(Karamay_Campus)	Karamay
Carduelis_chloris	China_University_of_Petroleum_(Karamay_Campus)	Karamay
Rhodopechys_obsoletus	China_University_of_Petroleum_(Karamay_Campus)	Karamay
Emberiza_cioides	China_University_of_Petroleum_(Karamay_Campus)	Karamay
Bambusicola_thoracicus	Chongqing_Jiaotong_University_(Shuangfu_Campus)	Chongqing
Phasianus_colchicus	Chongqing_Jiaotong_University_(Shuangfu_Campus)	Chongqing
Streptopelia_orientalis	Chongqing_Jiaotong_University_(Shuangfu_Campus)	Chongqing
Stigmatopelia_chinensis	Chongqing_Jiaotong_University_(Shuangfu_Campus)	Chongqing
Eudynamys_scolopaceus	Chongqing_Jiaotong_University_(Shuangfu_Campus)	Chongqing
Alcedo_atthis	Chongqing_Jiaotong_University_(Shuangfu_Campus)	Chongqing
Lanius_schach	Chongqing_Jiaotong_University_(Shuangfu_Campus)	Chongqing
Dicrurus_macrocercus	Chongqing_Jiaotong_University_(Shuangfu_Campus)	Chongqing
Parus_major	Chongqing_Jiaotong_University_(Shuangfu_Campus)	Chongqing
Pycnonotus_sinensis	Chongqing_Jiaotong_University_(Shuangfu_Campus)	Chongqing
Hirundo_rustica	Chongqing_Jiaotong_University_(Shuangfu_Campus)	Chongqing
Hirundo_daurica	Chongqing_Jiaotong_University_(Shuangfu_Campus)	Chongqing
Aegithalos_concinnus	Chongqing_Jiaotong_University_(Shuangfu_Campus)	Chongqing
Prinia_inornata	Chongqing_Jiaotong_University_(Shuangfu_Campus)	Chongqing
Garrulax_sannio	Chongqing_Jiaotong_University_(Shuangfu_Campus)	Chongqing
Paradoxornis_webbianus	Chongqing_Jiaotong_University_(Shuangfu_Campus)	Chongqing
Paradoxornis_alphonsianus	Chongqing_Jiaotong_University_(Shuangfu_Campus)	Chongqing
Sturnus_sericeus	Chongqing_Jiaotong_University_(Shuangfu_Campus)	Chongqing
Turdus_merula	Chongqing_Jiaotong_University_(Shuangfu_Campus)	Chongqing
Copsychus_saularis	Chongqing_Jiaotong_University_(Shuangfu_Campus)	Chongqing
Phoenicurus_auroreus	Chongqing_Jiaotong_University_(Shuangfu_Campus)	Chongqing
Passer_montanus	Chongqing_Jiaotong_University_(Shuangfu_Campus)	Chongqing
Lonchura_striata	Chongqing_Jiaotong_University_(Shuangfu_Campus)	Chongqing
Motacilla_alba	Chongqing_Jiaotong_University_(Shuangfu_Campus)	Chongqing
Carduelis_sinica	Chongqing_Jiaotong_University_(Shuangfu_Campus)	Chongqing
Bambusicola_thoracicus	Chongqing_Normal_University	Chongqing
Phasianus_colchicus	Chongqing_Normal_University	Chongqing
Accipiter_trivirgatus	Chongqing_Normal_University	Chongqing
Streptopelia_orientalis	Chongqing_Normal_University	Chongqing
Stigmatopelia_chinensis	Chongqing_Normal_University	Chongqing
Eudynamys_scolopaceus	Chongqing_Normal_University	Chongqing
Alcedo_atthis	Chongqing_Normal_University	Chongqing
Picumnus_innominatus	Chongqing_Normal_University	Chongqing
Lanius_schach	Chongqing_Normal_University	Chongqing
Urocissa_erythrorhyncha	Chongqing_Normal_University	Chongqing
Culicicapa_ceylonensis	Chongqing_Normal_University	Chongqing
Parus_venustulus	Chongqing_Normal_University	Chongqing
Parus_major	Chongqing_Normal_University	Chongqing
Spizixos_semitorques	Chongqing_Normal_University	Chongqing
Pycnonotus_xanthorrhous	Chongqing_Normal_University	Chongqing
Pycnonotus_sinensis	Chongqing_Normal_University	Chongqing
Hypsipetes_mcclellandii	Chongqing_Normal_University	Chongqing
Hirundo_rustica	Chongqing_Normal_University	Chongqing
Hirundo_daurica	Chongqing_Normal_University	Chongqing
Abroscopus_albogularis	Chongqing_Normal_University	Chongqing
Cettia_fortipes	Chongqing_Normal_University	Chongqing
Aegithalos_concinnus	Chongqing_Normal_University	Chongqing
Prinia_inornata	Chongqing_Normal_University	Chongqing
Pomatorhinus_ruficollis	Chongqing_Normal_University	Chongqing
Stachyris_ruficeps	Chongqing_Normal_University	Chongqing
Garrulax_sannio	Chongqing_Normal_University	Chongqing
Paradoxornis_webbianus	Chongqing_Normal_University	Chongqing
Paradoxornis_alphonsianus	Chongqing_Normal_University	Chongqing
Zosterops_japonicus	Chongqing_Normal_University	Chongqing
Acridotheres_cristatellus	Chongqing_Normal_University	Chongqing
Sturnus_sericeus	Chongqing_Normal_University	Chongqing
Turdus_merula	Chongqing_Normal_University	Chongqing
Copsychus_saularis	Chongqing_Normal_University	Chongqing
Phoenicurus_auroreus	Chongqing_Normal_University	Chongqing
Myophonus_caeruleus	Chongqing_Normal_University	Chongqing
Aethopyga_christinae	Chongqing_Normal_University	Chongqing
Passer_montanus	Chongqing_Normal_University	Chongqing
Lonchura_striata	Chongqing_Normal_University	Chongqing
Lonchura_punctulata	Chongqing_Normal_University	Chongqing
Motacilla_alba	Chongqing_Normal_University	Chongqing
Eophona_migratoria	Chongqing_Normal_University	Chongqing
Carduelis_sinica	Chongqing_Normal_University	Chongqing
Bambusicola_thoracicus	Chongqing_University_(Huxi_Campus)	Chongqing
Phasianus_colchicus	Chongqing_University_(Huxi_Campus)	Chongqing
Streptopelia_orientalis	Chongqing_University_(Huxi_Campus)	Chongqing
Stigmatopelia_chinensis	Chongqing_University_(Huxi_Campus)	Chongqing
Eudynamys_scolopaceus	Chongqing_University_(Huxi_Campus)	Chongqing
Cuculus_sparverioides	Chongqing_University_(Huxi_Campus)	Chongqing
Cuculus_micropterus	Chongqing_University_(Huxi_Campus)	Chongqing
Cuculus_canorus	Chongqing_University_(Huxi_Campus)	Chongqing
Alcedo_atthis	Chongqing_University_(Huxi_Campus)	Chongqing
Picumnus_innominatus	Chongqing_University_(Huxi_Campus)	Chongqing
Coracina_melaschistos	Chongqing_University_(Huxi_Campus)	Chongqing
Pericrocotus_cantonensis	Chongqing_University_(Huxi_Campus)	Chongqing
Lanius_tigrinus	Chongqing_University_(Huxi_Campus)	Chongqing
Lanius_cristatus	Chongqing_University_(Huxi_Campus)	Chongqing
Lanius_schach	Chongqing_University_(Huxi_Campus)	Chongqing
Oriolus_chinensis	Chongqing_University_(Huxi_Campus)	Chongqing
Dicrurus_macrocercus	Chongqing_University_(Huxi_Campus)	Chongqing
Terpsiphone_paradisi	Chongqing_University_(Huxi_Campus)	Chongqing
Urocissa_erythrorhyncha	Chongqing_University_(Huxi_Campus)	Chongqing
Culicicapa_ceylonensis	Chongqing_University_(Huxi_Campus)	Chongqing
Parus_major	Chongqing_University_(Huxi_Campus)	Chongqing
Spizixos_semitorques	Chongqing_University_(Huxi_Campus)	Chongqing
Pycnonotus_xanthorrhous	Chongqing_University_(Huxi_Campus)	Chongqing
Pycnonotus_sinensis	Chongqing_University_(Huxi_Campus)	Chongqing
Hypsipetes_mcclellandii	Chongqing_University_(Huxi_Campus)	Chongqing
Hirundo_rustica	Chongqing_University_(Huxi_Campus)	Chongqing
Hirundo_daurica	Chongqing_University_(Huxi_Campus)	Chongqing
Abroscopus_albogularis	Chongqing_University_(Huxi_Campus)	Chongqing
Aegithalos_concinnus	Chongqing_University_(Huxi_Campus)	Chongqing
Prinia_inornata	Chongqing_University_(Huxi_Campus)	Chongqing
Pomatorhinus_ruficollis	Chongqing_University_(Huxi_Campus)	Chongqing
Stachyris_ruficeps	Chongqing_University_(Huxi_Campus)	Chongqing
Garrulax_sannio	Chongqing_University_(Huxi_Campus)	Chongqing
Paradoxornis_webbianus	Chongqing_University_(Huxi_Campus)	Chongqing
Paradoxornis_gularis	Chongqing_University_(Huxi_Campus)	Chongqing
Zosterops_japonicus	Chongqing_University_(Huxi_Campus)	Chongqing
Acridotheres_cristatellus	Chongqing_University_(Huxi_Campus)	Chongqing
Sturnus_sericeus	Chongqing_University_(Huxi_Campus)	Chongqing
Turdus_dissimilis	Chongqing_University_(Huxi_Campus)	Chongqing
Turdus_merula	Chongqing_University_(Huxi_Campus)	Chongqing
Copsychus_saularis	Chongqing_University_(Huxi_Campus)	Chongqing
Phoenicurus_auroreus	Chongqing_University_(Huxi_Campus)	Chongqing
Phoenicurus_frontalis	Chongqing_University_(Huxi_Campus)	Chongqing
Myophonus_caeruleus	Chongqing_University_(Huxi_Campus)	Chongqing
Ficedula_zanthopygia	Chongqing_University_(Huxi_Campus)	Chongqing
Aethopyga_christinae	Chongqing_University_(Huxi_Campus)	Chongqing
Passer_montanus	Chongqing_University_(Huxi_Campus)	Chongqing
Lonchura_striata	Chongqing_University_(Huxi_Campus)	Chongqing
Lonchura_punctulata	Chongqing_University_(Huxi_Campus)	Chongqing
Dendronanthus_indicus	Chongqing_University_(Huxi_Campus)	Chongqing
Motacilla_alba	Chongqing_University_(Huxi_Campus)	Chongqing
Eophona_migratoria	Chongqing_University_(Huxi_Campus)	Chongqing
Carduelis_sinica	Chongqing_University_(Huxi_Campus)	Chongqing
Stigmatopelia_chinensis	Chongqing_University_of_Education_(Xuefudadao_Campus)	Chongqing
Eudynamys_scolopaceus	Chongqing_University_of_Education_(Xuefudadao_Campus)	Chongqing
Picumnus_innominatus	Chongqing_University_of_Education_(Xuefudadao_Campus)	Chongqing
Urocissa_erythrorhyncha	Chongqing_University_of_Education_(Xuefudadao_Campus)	Chongqing
Culicicapa_ceylonensis	Chongqing_University_of_Education_(Xuefudadao_Campus)	Chongqing
Parus_venustulus	Chongqing_University_of_Education_(Xuefudadao_Campus)	Chongqing
Parus_major	Chongqing_University_of_Education_(Xuefudadao_Campus)	Chongqing
Spizixos_semitorques	Chongqing_University_of_Education_(Xuefudadao_Campus)	Chongqing
Pycnonotus_sinensis	Chongqing_University_of_Education_(Xuefudadao_Campus)	Chongqing
Hypsipetes_mcclellandii	Chongqing_University_of_Education_(Xuefudadao_Campus)	Chongqing
Hirundo_rustica	Chongqing_University_of_Education_(Xuefudadao_Campus)	Chongqing
Abroscopus_albogularis	Chongqing_University_of_Education_(Xuefudadao_Campus)	Chongqing
Aegithalos_concinnus	Chongqing_University_of_Education_(Xuefudadao_Campus)	Chongqing
Pomatorhinus_ruficollis	Chongqing_University_of_Education_(Xuefudadao_Campus)	Chongqing
Garrulax_canorus	Chongqing_University_of_Education_(Xuefudadao_Campus)	Chongqing
Garrulax_sannio	Chongqing_University_of_Education_(Xuefudadao_Campus)	Chongqing
Minla_cyanouroptera	Chongqing_University_of_Education_(Xuefudadao_Campus)	Chongqing
Yuhina_torqueola	Chongqing_University_of_Education_(Xuefudadao_Campus)	Chongqing
Yuhina_nigrimenta	Chongqing_University_of_Education_(Xuefudadao_Campus)	Chongqing
Zosterops_japonicus	Chongqing_University_of_Education_(Xuefudadao_Campus)	Chongqing
Sturnus_sericeus	Chongqing_University_of_Education_(Xuefudadao_Campus)	Chongqing
Turdus_dissimilis	Chongqing_University_of_Education_(Xuefudadao_Campus)	Chongqing
Turdus_merula	Chongqing_University_of_Education_(Xuefudadao_Campus)	Chongqing
Copsychus_saularis	Chongqing_University_of_Education_(Xuefudadao_Campus)	Chongqing
Phoenicurus_auroreus	Chongqing_University_of_Education_(Xuefudadao_Campus)	Chongqing
Myophonus_caeruleus	Chongqing_University_of_Education_(Xuefudadao_Campus)	Chongqing
Passer_montanus	Chongqing_University_of_Education_(Xuefudadao_Campus)	Chongqing
Lonchura_striata	Chongqing_University_of_Education_(Xuefudadao_Campus)	Chongqing
Motacilla_alba	Chongqing_University_of_Education_(Xuefudadao_Campus)	Chongqing
Eophona_migratoria	Chongqing_University_of_Education_(Xuefudadao_Campus)	Chongqing
Carduelis_sinica	Chongqing_University_of_Education_(Xuefudadao_Campus)	Chongqing
Bambusicola_thoracicus	Chongqing_University_of_Technology_(Huaxi_campus)	Chongqing
Accipiter_trivirgatus	Chongqing_University_of_Technology_(Huaxi_campus)	Chongqing
Stigmatopelia_chinensis	Chongqing_University_of_Technology_(Huaxi_campus)	Chongqing
Eudynamys_scolopaceus	Chongqing_University_of_Technology_(Huaxi_campus)	Chongqing
Cuculus_sparverioides	Chongqing_University_of_Technology_(Huaxi_campus)	Chongqing
Alcedo_atthis	Chongqing_University_of_Technology_(Huaxi_campus)	Chongqing
Picumnus_innominatus	Chongqing_University_of_Technology_(Huaxi_campus)	Chongqing
Lanius_cristatus	Chongqing_University_of_Technology_(Huaxi_campus)	Chongqing
Lanius_schach	Chongqing_University_of_Technology_(Huaxi_campus)	Chongqing
Urocissa_erythrorhyncha	Chongqing_University_of_Technology_(Huaxi_campus)	Chongqing
Pica_pica	Chongqing_University_of_Technology_(Huaxi_campus)	Chongqing
Parus_venustulus	Chongqing_University_of_Technology_(Huaxi_campus)	Chongqing
Parus_major	Chongqing_University_of_Technology_(Huaxi_campus)	Chongqing
Parus_monticolus	Chongqing_University_of_Technology_(Huaxi_campus)	Chongqing
Spizixos_semitorques	Chongqing_University_of_Technology_(Huaxi_campus)	Chongqing
Pycnonotus_sinensis	Chongqing_University_of_Technology_(Huaxi_campus)	Chongqing
Hirundo_rustica	Chongqing_University_of_Technology_(Huaxi_campus)	Chongqing
Abroscopus_albogularis	Chongqing_University_of_Technology_(Huaxi_campus)	Chongqing
Aegithalos_concinnus	Chongqing_University_of_Technology_(Huaxi_campus)	Chongqing
Pomatorhinus_ruficollis	Chongqing_University_of_Technology_(Huaxi_campus)	Chongqing
Garrulax_sannio	Chongqing_University_of_Technology_(Huaxi_campus)	Chongqing
Paradoxornis_webbianus	Chongqing_University_of_Technology_(Huaxi_campus)	Chongqing
Paradoxornis_alphonsianus	Chongqing_University_of_Technology_(Huaxi_campus)	Chongqing
Yuhina_torqueola	Chongqing_University_of_Technology_(Huaxi_campus)	Chongqing
Yuhina_nigrimenta	Chongqing_University_of_Technology_(Huaxi_campus)	Chongqing
Zosterops_erythropleurus	Chongqing_University_of_Technology_(Huaxi_campus)	Chongqing
Zosterops_japonicus	Chongqing_University_of_Technology_(Huaxi_campus)	Chongqing
Acridotheres_cristatellus	Chongqing_University_of_Technology_(Huaxi_campus)	Chongqing
Sturnus_sericeus	Chongqing_University_of_Technology_(Huaxi_campus)	Chongqing
Turdus_merula	Chongqing_University_of_Technology_(Huaxi_campus)	Chongqing
Phoenicurus_auroreus	Chongqing_University_of_Technology_(Huaxi_campus)	Chongqing
Rhyacornis_fuliginosa	Chongqing_University_of_Technology_(Huaxi_campus)	Chongqing
Passer_montanus	Chongqing_University_of_Technology_(Huaxi_campus)	Chongqing
Lonchura_striata	Chongqing_University_of_Technology_(Huaxi_campus)	Chongqing
Lonchura_punctulata	Chongqing_University_of_Technology_(Huaxi_campus)	Chongqing
Eophona_migratoria	Chongqing_University_of_Technology_(Huaxi_campus)	Chongqing
Carduelis_sinica	Chongqing_University_of_Technology_(Huaxi_campus)	Chongqing
Stigmatopelia_chinensis	Dali_University_(Gucheng_Campus)	Dali
Alcedo_atthis	Dali_University_(Gucheng_Campus)	Dali
Cuculus_canorus	Dali_University_(Gucheng_Campus)	Dali
Upupa_epops	Dali_University_(Gucheng_Campus)	Dali
Dendrocopos_canicapillus	Dali_University_(Gucheng_Campus)	Dali
Alauda_gulgula	Dali_University_(Gucheng_Campus)	Dali
Pycnonotus_xanthorrhous	Dali_University_(Gucheng_Campus)	Dali
Pycnonotus_aurigaster	Dali_University_(Gucheng_Campus)	Dali
Lanius_schach	Dali_University_(Gucheng_Campus)	Dali
Lanius_tephronotus	Dali_University_(Gucheng_Campus)	Dali
Dicrurus_macrocercus	Dali_University_(Gucheng_Campus)	Dali
Dicrurus_leucophaeus	Dali_University_(Gucheng_Campus)	Dali
Acridotheres_tristis	Dali_University_(Gucheng_Campus)	Dali
Urocissa_erythrorhyncha	Dali_University_(Gucheng_Campus)	Dali
Pica_pica	Dali_University_(Gucheng_Campus)	Dali
Prunella_strophiata	Dali_University_(Gucheng_Campus)	Dali
Prunella_immaculata	Dali_University_(Gucheng_Campus)	Dali
Copsychus_saularis	Dali_University_(Gucheng_Campus)	Dali
Tarsiger_indicus	Dali_University_(Gucheng_Campus)	Dali
Phoenicurus_frontalis	Dali_University_(Gucheng_Campus)	Dali
Saxicola_torquatus	Dali_University_(Gucheng_Campus)	Dali
Pomatorhinus_erythrocnemis	Dali_University_(Gucheng_Campus)	Dali
Garrulax_canorus	Dali_University_(Gucheng_Campus)	Dali
Garrulax_sannio	Dali_University_(Gucheng_Campus)	Dali
Heterophasia_annectens	Dali_University_(Gucheng_Campus)	Dali
Heterophasia_melanoleuca	Dali_University_(Gucheng_Campus)	Dali
Yuhina_diademata	Dali_University_(Gucheng_Campus)	Dali
Yuhina_occipitalis	Dali_University_(Gucheng_Campus)	Dali
Paradoxornis_guttaticollis	Dali_University_(Gucheng_Campus)	Dali
Phylloscopus_pulcher	Dali_University_(Gucheng_Campus)	Dali
Prinia_subflava	Dali_University_(Gucheng_Campus)	Dali
Prinia_flaviventris	Dali_University_(Gucheng_Campus)	Dali
Niltava_davidi	Dali_University_(Gucheng_Campus)	Dali
Niltava_sundara	Dali_University_(Gucheng_Campus)	Dali
Eumyias_thalassinus	Dali_University_(Gucheng_Campus)	Dali
Culicicapa_ceylonensis	Dali_University_(Gucheng_Campus)	Dali
Parus_major	Dali_University_(Gucheng_Campus)	Dali
Parus_monticolus	Dali_University_(Gucheng_Campus)	Dali
Aegithalos_concinnus	Dali_University_(Gucheng_Campus)	Dali
Aegithalos_iouschistos	Dali_University_(Gucheng_Campus)	Dali
Zosterops_japonicus	Dali_University_(Gucheng_Campus)	Dali
Passer_montanus	Dali_University_(Gucheng_Campus)	Dali
Passer_rutilans	Dali_University_(Gucheng_Campus)	Dali
Carduelis_ambigua	Dali_University_(Gucheng_Campus)	Dali
Phasianus_colchicus	Dalian_University	Dalian
Pernis_ptilorhyncus	Dalian_University	Dalian
Falco_tinnunculus	Dalian_University	Dalian
Falco_subbuteo	Dalian_University	Dalian
Columba_rupestris	Dalian_University	Dalian
Streptopelia_orientalis	Dalian_University	Dalian
Oriolus_chinensis	Dalian_University	Dalian
Parus_major	Dalian_University	Dalian
Zosterops_erythropleurus	Dalian_University	Dalian
Passer_montanus	Dalian_University	Dalian
Carduelis_sinica	Dalian_University	Dalian
Accipiter_nisus	Dalian_University_of_Technology	Dalian
Buteo_buteo	Dalian_University_of_Technology	Dalian
Falco_tinnunculus	Dalian_University_of_Technology	Dalian
Streptopelia_orientalis	Dalian_University_of_Technology	Dalian
Alcedo_atthis	Dalian_University_of_Technology	Dalian
Upupa_epops	Dalian_University_of_Technology	Dalian
Jynx_torquilla	Dalian_University_of_Technology	Dalian
Dendrocopos_major	Dalian_University_of_Technology	Dalian
Lanius_cristatus	Dalian_University_of_Technology	Dalian
Bombycilla_japonica	Dalian_University_of_Technology	Dalian
Parus_major	Dalian_University_of_Technology	Dalian
Hirundo_rustica	Dalian_University_of_Technology	Dalian
Phylloscopus_inornatus	Dalian_University_of_Technology	Dalian
Regulus_regulus	Dalian_University_of_Technology	Dalian
Turdus_hortulorum	Dalian_University_of_Technology	Dalian
Tarsiger_cyanurus	Dalian_University_of_Technology	Dalian
Phoenicurus_auroreus	Dalian_University_of_Technology	Dalian
Saxicola_torquatus	Dalian_University_of_Technology	Dalian
Ficedula_zanthopygia	Dalian_University_of_Technology	Dalian
Passer_montanus	Dalian_University_of_Technology	Dalian
Motacilla_cinerea	Dalian_University_of_Technology	Dalian
Motacilla_alba	Dalian_University_of_Technology	Dalian
Anthus_hodgsoni	Dalian_University_of_Technology	Dalian
Coccothraustes_coccothraustes	Dalian_University_of_Technology	Dalian
Eophona_migratoria	Dalian_University_of_Technology	Dalian
Carduelis_sinica	Dalian_University_of_Technology	Dalian
Carduelis_spinus	Dalian_University_of_Technology	Dalian
Emberiza_elegans	Dalian_University_of_Technology	Dalian
Emberiza_spodocephala	Dalian_University_of_Technology	Dalian
Accipiter_nisus	Dehong_Teacher's_College	Mangshi
Ictinaetus_malayensis	Dehong_Teacher's_College	Mangshi
Spilornis_cheela	Dehong_Teacher's_College	Mangshi
Stigmatopelia_chinensis	Dehong_Teacher's_College	Mangshi
Streptopelia_orientalis	Dehong_Teacher's_College	Mangshi
Psittacula_finschii	Dehong_Teacher's_College	Mangshi
Cuculus_canorus	Dehong_Teacher's_College	Mangshi
Apus_nipalensis	Dehong_Teacher's_College	Mangshi
Apus_pacificus	Dehong_Teacher's_College	Mangshi
Collocalia_rogersi	Dehong_Teacher's_College	Mangshi
Alcedo_atthis	Dehong_Teacher's_College	Mangshi
Halcyon_smyrnensis	Dehong_Teacher's_College	Mangshi
Ceryle_rudis	Dehong_Teacher's_College	Mangshi
Upupa_epops	Dehong_Teacher's_College	Mangshi
Megalaima_haemacephala	Dehong_Teacher's_College	Mangshi
Picumnus_innominatus	Dehong_Teacher's_College	Mangshi
Psarisomus_dalhousiae	Dehong_Teacher's_College	Mangshi
Pericrocotus_roseus	Dehong_Teacher's_College	Mangshi
Pericrocotus_flammeus	Dehong_Teacher's_College	Mangshi
Pycnonotus_jocosus	Dehong_Teacher's_College	Mangshi
Pycnonotus_xanthorrhous	Dehong_Teacher's_College	Mangshi
Pycnonotus_cafer	Dehong_Teacher's_College	Mangshi
Lanius_schach	Dehong_Teacher's_College	Mangshi
Lanius_collurioides	Dehong_Teacher's_College	Mangshi
Oriolus_chinensis	Dehong_Teacher's_College	Mangshi
Dicrurus_aeneus	Dehong_Teacher's_College	Mangshi
Dicrurus_macrocercus	Dehong_Teacher's_College	Mangshi
Dicrurus_leucophaeus	Dehong_Teacher's_College	Mangshi
Sturnus_malabaricus	Dehong_Teacher's_College	Mangshi
Acridotheres_grandis	Dehong_Teacher's_College	Mangshi
Acridotheres_cristatellus	Dehong_Teacher's_College	Mangshi
Gracula_religiosa	Dehong_Teacher's_College	Mangshi
Pica_pica	Dehong_Teacher's_College	Mangshi
Copsychus_saularis	Dehong_Teacher's_College	Mangshi
Turdus_dissimilis	Dehong_Teacher's_College	Mangshi
Rhyacornis_fuliginosa	Dehong_Teacher's_College	Mangshi
Saxicola_ferreus	Dehong_Teacher's_College	Mangshi
Garrulax_sannio	Dehong_Teacher's_College	Mangshi
Garrulax_leucolophus	Dehong_Teacher's_College	Mangshi
Garrulax_chinensis	Dehong_Teacher's_College	Mangshi
Stachyris_ruficeps	Dehong_Teacher's_College	Mangshi
Garrulax_canorus	Dehong_Teacher's_College	Mangshi
Prinia_hodgsonii	Dehong_Teacher's_College	Mangshi
Orthotomus_sutorius	Dehong_Teacher's_College	Mangshi
Seicercus_burkii	Dehong_Teacher's_College	Mangshi
Parus_major	Dehong_Teacher's_College	Mangshi
Parus_spilonotus	Dehong_Teacher's_College	Mangshi
Parus_monticolus	Dehong_Teacher's_College	Mangshi
Melanochlora_sultanea	Dehong_Teacher's_College	Mangshi
Aegithalos_concinnus	Dehong_Teacher's_College	Mangshi
Aethopyga_gouldiae	Dehong_Teacher's_College	Mangshi
Aethopyga_nipalensis	Dehong_Teacher's_College	Mangshi
Anthreptes_singalensis	Dehong_Teacher's_College	Mangshi
Zosterops_palpebrosus	Dehong_Teacher's_College	Mangshi
Zosterops_japonicus	Dehong_Teacher's_College	Mangshi
Passer_rutilans	Dehong_Teacher's_College	Mangshi
Passer_montanus	Dehong_Teacher's_College	Mangshi
Lonchura_striata	Dehong_Teacher's_College	Mangshi
Lonchura_punctulata	Dehong_Teacher's_College	Mangshi
Falco_tinnunculus	East_China_Normal_University_(Minhang_Campus)	Shanghai
Stigmatopelia_chinensis	East_China_Normal_University_(Minhang_Campus)	Shanghai
Lanius_schach	East_China_Normal_University_(Minhang_Campus)	Shanghai
Pica_pica	East_China_Normal_University_(Minhang_Campus)	Shanghai
Parus_major	East_China_Normal_University_(Minhang_Campus)	Shanghai
Pycnonotus_sinensis	East_China_Normal_University_(Minhang_Campus)	Shanghai
Paradoxornis_webbianus	East_China_Normal_University_(Minhang_Campus)	Shanghai
Zosterops_japonicus	East_China_Normal_University_(Minhang_Campus)	Shanghai
Acridotheres_cristatellus	East_China_Normal_University_(Minhang_Campus)	Shanghai
Sturnus_sericeus	East_China_Normal_University_(Minhang_Campus)	Shanghai
Turdus_merula	East_China_Normal_University_(Minhang_Campus)	Shanghai
Turdus_mupinensis	East_China_Normal_University_(Minhang_Campus)	Shanghai
Copsychus_saularis	East_China_Normal_University_(Minhang_Campus)	Shanghai
Phoenicurus_auroreus	East_China_Normal_University_(Minhang_Campus)	Shanghai
Passer_montanus	East_China_Normal_University_(Minhang_Campus)	Shanghai
Lonchura_striata	East_China_Normal_University_(Minhang_Campus)	Shanghai
Motacilla_alba	East_China_Normal_University_(Minhang_Campus)	Shanghai
Carduelis_sinica	East_China_Normal_University_(Minhang_Campus)	Shanghai
Phasianus_colchicus	East_China_University_of_Science_and_Technology	Shanghai
Accipiter_trivirgatus	East_China_University_of_Science_and_Technology	Shanghai
Stigmatopelia_chinensis	East_China_University_of_Science_and_Technology	Shanghai
Eudynamys_scolopaceus	East_China_University_of_Science_and_Technology	Shanghai
Alcedo_atthis	East_China_University_of_Science_and_Technology	Shanghai
Lanius_schach	East_China_University_of_Science_and_Technology	Shanghai
Cyanopica_cyanus	East_China_University_of_Science_and_Technology	Shanghai
Pica_pica	East_China_University_of_Science_and_Technology	Shanghai
Parus_major	East_China_University_of_Science_and_Technology	Shanghai
Pycnonotus_sinensis	East_China_University_of_Science_and_Technology	Shanghai
Prinia_inornata	East_China_University_of_Science_and_Technology	Shanghai
Paradoxornis_webbianus	East_China_University_of_Science_and_Technology	Shanghai
Zosterops_japonicus	East_China_University_of_Science_and_Technology	Shanghai
Acridotheres_cristatellus	East_China_University_of_Science_and_Technology	Shanghai
Sturnus_sericeus	East_China_University_of_Science_and_Technology	Shanghai
Sturnus_nigricollis	East_China_University_of_Science_and_Technology	Shanghai
Turdus_merula	East_China_University_of_Science_and_Technology	Shanghai
Copsychus_saularis	East_China_University_of_Science_and_Technology	Shanghai
Phoenicurus_auroreus	East_China_University_of_Science_and_Technology	Shanghai
Passer_montanus	East_China_University_of_Science_and_Technology	Shanghai
Motacilla_alba	East_China_University_of_Science_and_Technology	Shanghai
Carduelis_sinica	East_China_University_of_Science_and_Technology	Shanghai
Stigmatopelia_chinensis	Fudan_University_(Fenglin_Campus)	Shanghai
Alcedo_atthis	Fudan_University_(Fenglin_Campus)	Shanghai
Lanius_schach	Fudan_University_(Fenglin_Campus)	Shanghai
Pica_pica	Fudan_University_(Fenglin_Campus)	Shanghai
Parus_major	Fudan_University_(Fenglin_Campus)	Shanghai
Pycnonotus_sinensis	Fudan_University_(Fenglin_Campus)	Shanghai
Paradoxornis_webbianus	Fudan_University_(Fenglin_Campus)	Shanghai
Zosterops_japonicus	Fudan_University_(Fenglin_Campus)	Shanghai
Turdus_merula	Fudan_University_(Fenglin_Campus)	Shanghai
Copsychus_saularis	Fudan_University_(Fenglin_Campus)	Shanghai
Phoenicurus_auroreus	Fudan_University_(Fenglin_Campus)	Shanghai
Passer_montanus	Fudan_University_(Fenglin_Campus)	Shanghai
Motacilla_alba	Fudan_University_(Fenglin_Campus)	Shanghai
Stigmatopelia_chinensis	Fudan_University_(Handan_Campus)	Shanghai
Alcedo_atthis	Fudan_University_(Handan_Campus)	Shanghai
Lanius_schach	Fudan_University_(Handan_Campus)	Shanghai
Pica_pica	Fudan_University_(Handan_Campus)	Shanghai
Parus_major	Fudan_University_(Handan_Campus)	Shanghai
Pycnonotus_sinensis	Fudan_University_(Handan_Campus)	Shanghai
Acridotheres_cristatellus	Fudan_University_(Handan_Campus)	Shanghai
Turdus_merula	Fudan_University_(Handan_Campus)	Shanghai
Copsychus_saularis	Fudan_University_(Handan_Campus)	Shanghai
Phoenicurus_auroreus	Fudan_University_(Handan_Campus)	Shanghai
Ficedula_narcissina	Fudan_University_(Handan_Campus)	Shanghai
Passer_montanus	Fudan_University_(Handan_Campus)	Shanghai
Lonchura_striata	Fudan_University_(Handan_Campus)	Shanghai
Motacilla_alba	Fudan_University_(Handan_Campus)	Shanghai
Streptopelia_orientalis	Fudan_University_(Jiangwan_Campus)	Shanghai
Stigmatopelia_chinensis	Fudan_University_(Jiangwan_Campus)	Shanghai
Cuculus_saturatus	Fudan_University_(Jiangwan_Campus)	Shanghai
Eurystomus_orientalis	Fudan_University_(Jiangwan_Campus)	Shanghai
Alcedo_atthis	Fudan_University_(Jiangwan_Campus)	Shanghai
Dendrocopos_major	Fudan_University_(Jiangwan_Campus)	Shanghai
Lanius_schach	Fudan_University_(Jiangwan_Campus)	Shanghai
Oriolus_chinensis	Fudan_University_(Jiangwan_Campus)	Shanghai
Cyanopica_cyanus	Fudan_University_(Jiangwan_Campus)	Shanghai
Pica_pica	Fudan_University_(Jiangwan_Campus)	Shanghai
Parus_major	Fudan_University_(Jiangwan_Campus)	Shanghai
Pycnonotus_sinensis	Fudan_University_(Jiangwan_Campus)	Shanghai
Prinia_inornata	Fudan_University_(Jiangwan_Campus)	Shanghai
Garrulax_canorus	Fudan_University_(Jiangwan_Campus)	Shanghai
Garrulax_perspicillatus	Fudan_University_(Jiangwan_Campus)	Shanghai
Paradoxornis_webbianus	Fudan_University_(Jiangwan_Campus)	Shanghai
Acridotheres_cristatellus	Fudan_University_(Jiangwan_Campus)	Shanghai
Sturnus_sericeus	Fudan_University_(Jiangwan_Campus)	Shanghai
Sturnus_nigricollis	Fudan_University_(Jiangwan_Campus)	Shanghai
Turdus_merula	Fudan_University_(Jiangwan_Campus)	Shanghai
Copsychus_saularis	Fudan_University_(Jiangwan_Campus)	Shanghai
Phoenicurus_auroreus	Fudan_University_(Jiangwan_Campus)	Shanghai
Passer_montanus	Fudan_University_(Jiangwan_Campus)	Shanghai
Lonchura_striata	Fudan_University_(Jiangwan_Campus)	Shanghai
Lonchura_punctulata	Fudan_University_(Jiangwan_Campus)	Shanghai
Motacilla_alba	Fudan_University_(Jiangwan_Campus)	Shanghai
Carduelis_sinica	Fudan_University_(Jiangwan_Campus)	Shanghai
Zosterops_japonicus	Fujian_Agriculture_and_Forestry_University	Fuzhou
Acridotheres_cristatellus	Fujian_Agriculture_and_Forestry_University	Fuzhou
Motacilla_alba	Fujian_Agriculture_and_Forestry_University	Fuzhou
Pycnonotus_sinensis	Fujian_Agriculture_and_Forestry_University	Fuzhou
Lophura_nycthemera	Fujian_Agriculture_and_Forestry_University	Fuzhou
Halcyon_smyrnensis	Fujian_Agriculture_and_Forestry_University	Fuzhou
Lonchura_striata	Fujian_Agriculture_and_Forestry_University	Fuzhou
Lonchura_punctulata	Fujian_Agriculture_and_Forestry_University	Fuzhou
Ceryle_rudis	Fujian_Agriculture_and_Forestry_University	Fuzhou
Phoenicurus_auroreus	Fujian_Agriculture_and_Forestry_University	Fuzhou
Aethopyga_christinae	Fujian_Agriculture_and_Forestry_University	Fuzhou
Chloropsis_hardwickii	Fujian_Agriculture_and_Forestry_University	Fuzhou
Parus_major	Fujian_Agriculture_and_Forestry_University	Fuzhou
Dicrurus_hottentottus	Fujian_Agriculture_and_Forestry_University	Fuzhou
Accipiter_trivirgatus	Fujian_Agriculture_and_Forestry_University	Fuzhou
Centropus_sinensis	Fujian_Agriculture_and_Forestry_University	Fuzhou
Prinia_inornata	Fujian_Agriculture_and_Forestry_University	Fuzhou
Garrulax_perspicillatus	Fujian_Agriculture_and_Forestry_University	Fuzhou
Sturnus_nigricollis	Fujian_Agriculture_and_Forestry_University	Fuzhou
Pycnonotus_jocosus	Fujian_Agriculture_and_Forestry_University	Fuzhou
Falco_tinnunculus	Fujian_Agriculture_and_Forestry_University	Fuzhou
Harpactes_erythrocephalus	Fujian_Agriculture_and_Forestry_University	Fuzhou
Dicaeum_ignipectus	Fujian_Agriculture_and_Forestry_University	Fuzhou
Urocissa_erythrorhyncha	Fujian_Agriculture_and_Forestry_University	Fuzhou
Garrulax_canorus	Fujian_Agriculture_and_Forestry_University	Fuzhou
Phasianus_colchicus	Fujian_Agriculture_and_Forestry_University	Fuzhou
Prinia_flaviventris	Fujian_Agriculture_and_Forestry_University	Fuzhou
Parus_venustulus	Fujian_Agriculture_and_Forestry_University	Fuzhou
Carduelis_sinica	Fujian_Agriculture_and_Forestry_University	Fuzhou
Passer_montanus	Fujian_Agriculture_and_Forestry_University	Fuzhou
Alcedo_atthis	Fujian_Agriculture_and_Forestry_University	Fuzhou
Copsychus_saularis	Fujian_Agriculture_and_Forestry_University	Fuzhou
Streptopelia_orientalis	Fujian_Agriculture_and_Forestry_University	Fuzhou
Sturnus_sericeus	Fujian_Agriculture_and_Forestry_University	Fuzhou
Turdus_merula	Fujian_Agriculture_and_Forestry_University	Fuzhou
Pica_pica	Fujian_Agriculture_and_Forestry_University	Fuzhou
Alauda_gulgula	Fujian_Agriculture_and_Forestry_University	Fuzhou
Myophonus_caeruleus	Fujian_Agriculture_and_Forestry_University	Fuzhou
Lanius_schach	Fujian_Agriculture_and_Forestry_University	Fuzhou
Bambusicola_thoracicus	Fujian_Agriculture_and_Forestry_University	Fuzhou
Stigmatopelia_chinensis	Fujian_Agriculture_and_Forestry_University	Fuzhou
Eudynamys_scolopaceus	Fujian_Agriculture_and_Forestry_University	Fuzhou
Cacomantis_merulinus	Fujian_Agriculture_and_Forestry_University	Fuzhou
Picumnus_innominatus	Fujian_Agriculture_and_Forestry_University	Fuzhou
Pericrocotus_cantonensis	Fujian_Agriculture_and_Forestry_University	Fuzhou
Pericrocotus_solaris	Fujian_Agriculture_and_Forestry_University	Fuzhou
Pericrocotus_flammeus	Fujian_Agriculture_and_Forestry_University	Fuzhou
Dendrocitta_formosae	Fujian_Agriculture_and_Forestry_University	Fuzhou
Spizixos_semitorques	Fujian_Agriculture_and_Forestry_University	Fuzhou
Pycnonotus_aurigaster	Fujian_Agriculture_and_Forestry_University	Fuzhou
Hypsipetes_mcclellandii	Fujian_Agriculture_and_Forestry_University	Fuzhou
Hemixos_castanonotus	Fujian_Agriculture_and_Forestry_University	Fuzhou
Hypsipetes_leucocephalus	Fujian_Agriculture_and_Forestry_University	Fuzhou
Abroscopus_albogularis	Fujian_Agriculture_and_Forestry_University	Fuzhou
Cettia_fortipes	Fujian_Agriculture_and_Forestry_University	Fuzhou
Aegithalos_concinnus	Fujian_Agriculture_and_Forestry_University	Fuzhou
Orthotomus_sutorius	Fujian_Agriculture_and_Forestry_University	Fuzhou
Pomatorhinus_swinhoei	Fujian_Agriculture_and_Forestry_University	Fuzhou
Pomatorhinus_ruficollis	Fujian_Agriculture_and_Forestry_University	Fuzhou
Stachyris_ruficeps	Fujian_Agriculture_and_Forestry_University	Fuzhou
Alcippe_morrisonia	Fujian_Agriculture_and_Forestry_University	Fuzhou
Garrulax_sannio	Fujian_Agriculture_and_Forestry_University	Fuzhou
Brachypteryx_leucophrys	Fujian_Agriculture_and_Forestry_University	Fuzhou
Saxicola_torquatus	Fujian_Agriculture_and_Forestry_University	Fuzhou
Ficedula_narcissina	Fujian_Agriculture_and_Forestry_University	Fuzhou
Cyornis_hainanus	Fujian_Agriculture_and_Forestry_University	Fuzhou
Melophus_lathami	Fujian_Agriculture_and_Forestry_University	Fuzhou
Phasianus_colchicus	Fujian_Normal_University_(Qishan_Campus)	Fuzhou
Alcedo_atthis	Fujian_Normal_University_(Qishan_Campus)	Fuzhou
Ceryle_rudis	Fujian_Normal_University_(Qishan_Campus)	Fuzhou
Merops_viridis	Fujian_Normal_University_(Qishan_Campus)	Fuzhou
Cuculus_saturatus	Fujian_Normal_University_(Qishan_Campus)	Fuzhou
Cacomantis_merulinus	Fujian_Normal_University_(Qishan_Campus)	Fuzhou
Eudynamys_scolopaceus	Fujian_Normal_University_(Qishan_Campus)	Fuzhou
Centropus_sinensis	Fujian_Normal_University_(Qishan_Campus)	Fuzhou
Streptopelia_orientalis	Fujian_Normal_University_(Qishan_Campus)	Fuzhou
Stigmatopelia_chinensis	Fujian_Normal_University_(Qishan_Campus)	Fuzhou
Streptopelia_tranquebarica	Fujian_Normal_University_(Qishan_Campus)	Fuzhou
Elanus_caeruleus	Fujian_Normal_University_(Qishan_Campus)	Fuzhou
Milvus_migrans	Fujian_Normal_University_(Qishan_Campus)	Fuzhou
Accipiter_virgatus	Fujian_Normal_University_(Qishan_Campus)	Fuzhou
Falco_tinnunculus	Fujian_Normal_University_(Qishan_Campus)	Fuzhou
Lanius_schach	Fujian_Normal_University_(Qishan_Campus)	Fuzhou
Urocissa_erythrorhyncha	Fujian_Normal_University_(Qishan_Campus)	Fuzhou
Cyanopica_cyanus	Fujian_Normal_University_(Qishan_Campus)	Fuzhou
Dendrocitta_formosae	Fujian_Normal_University_(Qishan_Campus)	Fuzhou
Pica_pica	Fujian_Normal_University_(Qishan_Campus)	Fuzhou
Pericrocotus_flammeus	Fujian_Normal_University_(Qishan_Campus)	Fuzhou
Pericrocotus_solaris	Fujian_Normal_University_(Qishan_Campus)	Fuzhou
Dicrurus_macrocercus	Fujian_Normal_University_(Qishan_Campus)	Fuzhou
Dicrurus_hottentottus	Fujian_Normal_University_(Qishan_Campus)	Fuzhou
Terpsiphone_paradisi	Fujian_Normal_University_(Qishan_Campus)	Fuzhou
Turdus_merula	Fujian_Normal_University_(Qishan_Campus)	Fuzhou
Ficedula_narcissina	Fujian_Normal_University_(Qishan_Campus)	Fuzhou
Copsychus_saularis	Fujian_Normal_University_(Qishan_Campus)	Fuzhou
Phoenicurus_auroreus	Fujian_Normal_University_(Qishan_Campus)	Fuzhou
Saxicola_torquatus	Fujian_Normal_University_(Qishan_Campus)	Fuzhou
Sturnus_sericeus	Fujian_Normal_University_(Qishan_Campus)	Fuzhou
Sturnus_sinensis	Fujian_Normal_University_(Qishan_Campus)	Fuzhou
Sturnus_nigricollis	Fujian_Normal_University_(Qishan_Campus)	Fuzhou
Acridotheres_cristatellus	Fujian_Normal_University_(Qishan_Campus)	Fuzhou
Parus_venustulus	Fujian_Normal_University_(Qishan_Campus)	Fuzhou
Parus_major	Fujian_Normal_University_(Qishan_Campus)	Fuzhou
Aegithalos_concinnus	Fujian_Normal_University_(Qishan_Campus)	Fuzhou
Spizixos_semitorques	Fujian_Normal_University_(Qishan_Campus)	Fuzhou
Pycnonotus_sinensis	Fujian_Normal_University_(Qishan_Campus)	Fuzhou
Pycnonotus_aurigaster	Fujian_Normal_University_(Qishan_Campus)	Fuzhou
Hemixos_castanonotus	Fujian_Normal_University_(Qishan_Campus)	Fuzhou
Cisticola_juncidis	Fujian_Normal_University_(Qishan_Campus)	Fuzhou
Prinia_flaviventris	Fujian_Normal_University_(Qishan_Campus)	Fuzhou
Prinia_inornata	Fujian_Normal_University_(Qishan_Campus)	Fuzhou
Zosterops_japonicus	Fujian_Normal_University_(Qishan_Campus)	Fuzhou
Acrocephalus_arundinaceus	Fujian_Normal_University_(Qishan_Campus)	Fuzhou
Orthotomus_sutorius	Fujian_Normal_University_(Qishan_Campus)	Fuzhou
Garrulax_perspicillatus	Fujian_Normal_University_(Qishan_Campus)	Fuzhou
Garrulax_canorus	Fujian_Normal_University_(Qishan_Campus)	Fuzhou
Garrulax_sannio	Fujian_Normal_University_(Qishan_Campus)	Fuzhou
Alauda_gulgula	Fujian_Normal_University_(Qishan_Campus)	Fuzhou
Passer_montanus	Fujian_Normal_University_(Qishan_Campus)	Fuzhou
Motacilla_alba	Fujian_Normal_University_(Qishan_Campus)	Fuzhou
Lonchura_striata	Fujian_Normal_University_(Qishan_Campus)	Fuzhou
Lonchura_punctulata	Fujian_Normal_University_(Qishan_Campus)	Fuzhou
Carduelis_sinica	Fujian_Normal_University_(Qishan_Campus)	Fuzhou
Melophus_lathami	Fujian_Normal_University_(Qishan_Campus)	Fuzhou
Streptopelia_orientalis	Fujian_University_of_Technology	Fuzhou
Stigmatopelia_chinensis	Fujian_University_of_Technology	Fuzhou
Ceryle_rudis	Fujian_University_of_Technology	Fuzhou
Lanius_schach	Fujian_University_of_Technology	Fuzhou
Pycnonotus_sinensis	Fujian_University_of_Technology	Fuzhou
Pycnonotus_aurigaster	Fujian_University_of_Technology	Fuzhou
Garrulax_perspicillatus	Fujian_University_of_Technology	Fuzhou
Sturnus_sericeus	Fujian_University_of_Technology	Fuzhou
Turdus_merula	Fujian_University_of_Technology	Fuzhou
Copsychus_saularis	Fujian_University_of_Technology	Fuzhou
Aethopyga_christinae	Fujian_University_of_Technology	Fuzhou
Passer_montanus	Fujian_University_of_Technology	Fuzhou
Motacilla_alba	Fujian_University_of_Technology	Fuzhou
Stigmatopelia_chinensis	Fujian_University_of_Traditional_Chinese_Medicine	Fuzhou
Alcedo_atthis	Fujian_University_of_Traditional_Chinese_Medicine	Fuzhou
Lanius_schach	Fujian_University_of_Traditional_Chinese_Medicine	Fuzhou
Pycnonotus_sinensis	Fujian_University_of_Traditional_Chinese_Medicine	Fuzhou
Pycnonotus_aurigaster	Fujian_University_of_Traditional_Chinese_Medicine	Fuzhou
Prinia_flaviventris	Fujian_University_of_Traditional_Chinese_Medicine	Fuzhou
Acridotheres_cristatellus	Fujian_University_of_Traditional_Chinese_Medicine	Fuzhou
Sturnus_sericeus	Fujian_University_of_Traditional_Chinese_Medicine	Fuzhou
Sturnus_nigricollis	Fujian_University_of_Traditional_Chinese_Medicine	Fuzhou
Turdus_merula	Fujian_University_of_Traditional_Chinese_Medicine	Fuzhou
Copsychus_saularis	Fujian_University_of_Traditional_Chinese_Medicine	Fuzhou
Passer_montanus	Fujian_University_of_Traditional_Chinese_Medicine	Fuzhou
Streptopelia_orientalis	Fuzhou_University	Fuzhou
Stigmatopelia_chinensis	Fuzhou_University	Fuzhou
Centropus_sinensis	Fuzhou_University	Fuzhou
Eudynamys_scolopaceus	Fuzhou_University	Fuzhou
Alcedo_atthis	Fuzhou_University	Fuzhou
Ceryle_rudis	Fuzhou_University	Fuzhou
Pericrocotus_flammeus	Fuzhou_University	Fuzhou
Lanius_schach	Fuzhou_University	Fuzhou
Dicrurus_macrocercus	Fuzhou_University	Fuzhou
Dicrurus_hottentottus	Fuzhou_University	Fuzhou
Urocissa_erythrorhyncha	Fuzhou_University	Fuzhou
Dendrocitta_formosae	Fuzhou_University	Fuzhou
Parus_major	Fuzhou_University	Fuzhou
Pycnonotus_jocosus	Fuzhou_University	Fuzhou
Pycnonotus_sinensis	Fuzhou_University	Fuzhou
Pycnonotus_aurigaster	Fuzhou_University	Fuzhou
Hemixos_castanonotus	Fuzhou_University	Fuzhou
Aegithalos_concinnus	Fuzhou_University	Fuzhou
Prinia_flaviventris	Fuzhou_University	Fuzhou
Prinia_inornata	Fuzhou_University	Fuzhou
Orthotomus_sutorius	Fuzhou_University	Fuzhou
Garrulax_canorus	Fuzhou_University	Fuzhou
Garrulax_perspicillatus	Fuzhou_University	Fuzhou
Zosterops_japonicus	Fuzhou_University	Fuzhou
Acridotheres_cristatellus	Fuzhou_University	Fuzhou
Sturnus_nigricollis	Fuzhou_University	Fuzhou
Turdus_merula	Fuzhou_University	Fuzhou
Copsychus_saularis	Fuzhou_University	Fuzhou
Saxicola_torquatus	Fuzhou_University	Fuzhou
Passer_montanus	Fuzhou_University	Fuzhou
Motacilla_alba	Fuzhou_University	Fuzhou
Bambusicola_thoracicus	Gannan_Normal_University_(Golden_Campus)	Ganzhou
Phasianus_colchicus	Gannan_Normal_University_(Golden_Campus)	Ganzhou
Anas_poecilorhyncha	Gannan_Normal_University_(Golden_Campus)	Ganzhou
Streptopelia_orientalis	Gannan_Normal_University_(Golden_Campus)	Ganzhou
Stigmatopelia_chinensis	Gannan_Normal_University_(Golden_Campus)	Ganzhou
Centropus_sinensis	Gannan_Normal_University_(Golden_Campus)	Ganzhou
Cacomantis_merulinus	Gannan_Normal_University_(Golden_Campus)	Ganzhou
Alcedo_atthis	Gannan_Normal_University_(Golden_Campus)	Ganzhou
Picumnus_innominatus	Gannan_Normal_University_(Golden_Campus)	Ganzhou
Coracina_melaschistos	Gannan_Normal_University_(Golden_Campus)	Ganzhou
Pericrocotus_flammeus	Gannan_Normal_University_(Golden_Campus)	Ganzhou
Lanius_schach	Gannan_Normal_University_(Golden_Campus)	Ganzhou
Dicrurus_macrocercus	Gannan_Normal_University_(Golden_Campus)	Ganzhou
Terpsiphone_paradisi	Gannan_Normal_University_(Golden_Campus)	Ganzhou
Garrulus_glandarius	Gannan_Normal_University_(Golden_Campus)	Ganzhou
Urocissa_erythrorhyncha	Gannan_Normal_University_(Golden_Campus)	Ganzhou
Pica_pica	Gannan_Normal_University_(Golden_Campus)	Ganzhou
Parus_major	Gannan_Normal_University_(Golden_Campus)	Ganzhou
Spizixos_semitorques	Gannan_Normal_University_(Golden_Campus)	Ganzhou
Pycnonotus_jocosus	Gannan_Normal_University_(Golden_Campus)	Ganzhou
Pycnonotus_sinensis	Gannan_Normal_University_(Golden_Campus)	Ganzhou
Pycnonotus_aurigaster	Gannan_Normal_University_(Golden_Campus)	Ganzhou
Aegithalos_concinnus	Gannan_Normal_University_(Golden_Campus)	Ganzhou
Prinia_flaviventris	Gannan_Normal_University_(Golden_Campus)	Ganzhou
Orthotomus_sutorius	Gannan_Normal_University_(Golden_Campus)	Ganzhou
Garrulax_perspicillatus	Gannan_Normal_University_(Golden_Campus)	Ganzhou
Garrulax_sannio	Gannan_Normal_University_(Golden_Campus)	Ganzhou
Zosterops_japonicus	Gannan_Normal_University_(Golden_Campus)	Ganzhou
Acridotheres_cristatellus	Gannan_Normal_University_(Golden_Campus)	Ganzhou
Sturnus_nigricollis	Gannan_Normal_University_(Golden_Campus)	Ganzhou
Turdus_merula	Gannan_Normal_University_(Golden_Campus)	Ganzhou
Copsychus_saularis	Gannan_Normal_University_(Golden_Campus)	Ganzhou
Phoenicurus_auroreus	Gannan_Normal_University_(Golden_Campus)	Ganzhou
Saxicola_torquatus	Gannan_Normal_University_(Golden_Campus)	Ganzhou
Chloropsis_hardwickii	Gannan_Normal_University_(Golden_Campus)	Ganzhou
Aethopyga_christinae	Gannan_Normal_University_(Golden_Campus)	Ganzhou
Passer_montanus	Gannan_Normal_University_(Golden_Campus)	Ganzhou
Lonchura_striata	Gannan_Normal_University_(Golden_Campus)	Ganzhou
Lonchura_punctulata	Gannan_Normal_University_(Golden_Campus)	Ganzhou
Motacilla_alba	Gannan_Normal_University_(Golden_Campus)	Ganzhou
Carduelis_sinica	Gannan_Normal_University_(Golden_Campus)	Ganzhou
Stigmatopelia_chinensis	Guang_Dong_Peizheng_College	Guangzhou
Centropus_sinensis	Guang_Dong_Peizheng_College	Guangzhou
Halcyon_smyrnensis	Guang_Dong_Peizheng_College	Guangzhou
Alcedo_atthis	Guang_Dong_Peizheng_College	Guangzhou
Lanius_schach	Guang_Dong_Peizheng_College	Guangzhou
Dicrurus_macrocercus	Guang_Dong_Peizheng_College	Guangzhou
Parus_major	Guang_Dong_Peizheng_College	Guangzhou
Pycnonotus_jocosus	Guang_Dong_Peizheng_College	Guangzhou
Pycnonotus_aurigaster	Guang_Dong_Peizheng_College	Guangzhou
Hirundo_rustica	Guang_Dong_Peizheng_College	Guangzhou
Prinia_atrogularis	Guang_Dong_Peizheng_College	Guangzhou
Prinia_flaviventris	Guang_Dong_Peizheng_College	Guangzhou
Acridotheres_cristatellus	Guang_Dong_Peizheng_College	Guangzhou
Copsychus_saularis	Guang_Dong_Peizheng_College	Guangzhou
Passer_montanus	Guang_Dong_Peizheng_College	Guangzhou
Lonchura_striata	Guang_Dong_Peizheng_College	Guangzhou
Lonchura_punctulata	Guang_Dong_Peizheng_College	Guangzhou
Stigmatopelia_chinensis	Guangdong_University_of_Finance_&_Economics_(Foshan_Campus)	Foshan
Centropus_sinensis	Guangdong_University_of_Finance_&_Economics_(Foshan_Campus)	Foshan
Cacomantis_merulinus	Guangdong_University_of_Finance_&_Economics_(Foshan_Campus)	Foshan
Alcedo_atthis	Guangdong_University_of_Finance_&_Economics_(Foshan_Campus)	Foshan
Pericrocotus_flammeus	Guangdong_University_of_Finance_&_Economics_(Foshan_Campus)	Foshan
Lanius_schach	Guangdong_University_of_Finance_&_Economics_(Foshan_Campus)	Foshan
Dicrurus_macrocercus	Guangdong_University_of_Finance_&_Economics_(Foshan_Campus)	Foshan
Parus_major	Guangdong_University_of_Finance_&_Economics_(Foshan_Campus)	Foshan
Pycnonotus_jocosus	Guangdong_University_of_Finance_&_Economics_(Foshan_Campus)	Foshan
Pycnonotus_aurigaster	Guangdong_University_of_Finance_&_Economics_(Foshan_Campus)	Foshan
Hemixos_castanonotus	Guangdong_University_of_Finance_&_Economics_(Foshan_Campus)	Foshan
Hirundo_rustica	Guangdong_University_of_Finance_&_Economics_(Foshan_Campus)	Foshan
Hirundo_daurica	Guangdong_University_of_Finance_&_Economics_(Foshan_Campus)	Foshan
Prinia_flaviventris	Guangdong_University_of_Finance_&_Economics_(Foshan_Campus)	Foshan
Prinia_inornata	Guangdong_University_of_Finance_&_Economics_(Foshan_Campus)	Foshan
Orthotomus_sutorius	Guangdong_University_of_Finance_&_Economics_(Foshan_Campus)	Foshan
Sturnus_nigricollis	Guangdong_University_of_Finance_&_Economics_(Foshan_Campus)	Foshan
Turdus_merula	Guangdong_University_of_Finance_&_Economics_(Foshan_Campus)	Foshan
Copsychus_saularis	Guangdong_University_of_Finance_&_Economics_(Foshan_Campus)	Foshan
Aethopyga_christinae	Guangdong_University_of_Finance_&_Economics_(Foshan_Campus)	Foshan
Passer_montanus	Guangdong_University_of_Finance_&_Economics_(Foshan_Campus)	Foshan
Carduelis_sinica	Guangdong_University_of_Finance_&_Economics_(Foshan_Campus)	Foshan
Stigmatopelia_chinensis	Guangdong_University_of_Finance_&_Economics_(Guangzhou_Campus)	Guangzhou
Cacomantis_merulinus	Guangdong_University_of_Finance_&_Economics_(Guangzhou_Campus)	Guangzhou
Lanius_schach	Guangdong_University_of_Finance_&_Economics_(Guangzhou_Campus)	Guangzhou
Parus_major	Guangdong_University_of_Finance_&_Economics_(Guangzhou_Campus)	Guangzhou
Pycnonotus_jocosus	Guangdong_University_of_Finance_&_Economics_(Guangzhou_Campus)	Guangzhou
Pycnonotus_aurigaster	Guangdong_University_of_Finance_&_Economics_(Guangzhou_Campus)	Guangzhou
Hirundo_rustica	Guangdong_University_of_Finance_&_Economics_(Guangzhou_Campus)	Guangzhou
Hirundo_daurica	Guangdong_University_of_Finance_&_Economics_(Guangzhou_Campus)	Guangzhou
Orthotomus_sutorius	Guangdong_University_of_Finance_&_Economics_(Guangzhou_Campus)	Guangzhou
Acridotheres_cristatellus	Guangdong_University_of_Finance_&_Economics_(Guangzhou_Campus)	Guangzhou
Sturnus_nigricollis	Guangdong_University_of_Finance_&_Economics_(Guangzhou_Campus)	Guangzhou
Turdus_merula	Guangdong_University_of_Finance_&_Economics_(Guangzhou_Campus)	Guangzhou
Copsychus_saularis	Guangdong_University_of_Finance_&_Economics_(Guangzhou_Campus)	Guangzhou
Passer_montanus	Guangdong_University_of_Finance_&_Economics_(Guangzhou_Campus)	Guangzhou
Carduelis_sinica	Guangdong_University_of_Finance_&_Economics_(Guangzhou_Campus)	Guangzhou
Stigmatopelia_chinensis	Guangdong_University_of_Foreign_Studies_(North_Campus)	Guangzhou
Apus_nipalensis	Guangdong_University_of_Foreign_Studies_(North_Campus)	Guangzhou
Alcedo_atthis	Guangdong_University_of_Foreign_Studies_(North_Campus)	Guangzhou
Megalaima_virens	Guangdong_University_of_Foreign_Studies_(North_Campus)	Guangzhou
Megalaima_faber	Guangdong_University_of_Foreign_Studies_(North_Campus)	Guangzhou
Urocissa_erythrorhyncha	Guangdong_University_of_Foreign_Studies_(North_Campus)	Guangzhou
Pycnonotus_jocosus	Guangdong_University_of_Foreign_Studies_(North_Campus)	Guangzhou
Hemixos_castanonotus	Guangdong_University_of_Foreign_Studies_(North_Campus)	Guangzhou
Hirundo_rustica	Guangdong_University_of_Foreign_Studies_(North_Campus)	Guangzhou
Aegithalos_concinnus	Guangdong_University_of_Foreign_Studies_(North_Campus)	Guangzhou
Orthotomus_sutorius	Guangdong_University_of_Foreign_Studies_(North_Campus)	Guangzhou
Stachyris_ruficeps	Guangdong_University_of_Foreign_Studies_(North_Campus)	Guangzhou
Garrulax_perspicillatus	Guangdong_University_of_Foreign_Studies_(North_Campus)	Guangzhou
Garrulax_pectoralis	Guangdong_University_of_Foreign_Studies_(North_Campus)	Guangzhou
Garrulax_chinensis	Guangdong_University_of_Foreign_Studies_(North_Campus)	Guangzhou
Turdus_merula	Guangdong_University_of_Foreign_Studies_(North_Campus)	Guangzhou
Copsychus_saularis	Guangdong_University_of_Foreign_Studies_(North_Campus)	Guangzhou
Myophonus_caeruleus	Guangdong_University_of_Foreign_Studies_(North_Campus)	Guangzhou
Aethopyga_christinae	Guangdong_University_of_Foreign_Studies_(North_Campus)	Guangzhou
Stigmatopelia_chinensis	Guangxi_Medical_University	Nanning
Eudynamys_scolopaceus	Guangxi_Medical_University	Nanning
Apus_nipalensis	Guangxi_Medical_University	Nanning
Alcedo_atthis	Guangxi_Medical_University	Nanning
Parus_major	Guangxi_Medical_University	Nanning
Pycnonotus_jocosus	Guangxi_Medical_University	Nanning
Hirundo_rustica	Guangxi_Medical_University	Nanning
Turdus_merula	Guangxi_Medical_University	Nanning
Copsychus_saularis	Guangxi_Medical_University	Nanning
Passer_montanus	Guangxi_Medical_University	Nanning
Lonchura_punctulata	Guangxi_Medical_University	Nanning
Carduelis_sinica	Guangxi_Medical_University	Nanning
Stigmatopelia_chinensis	Guangxi_Normal_University	Guilin
Centropus_sinensis	Guangxi_Normal_University	Guilin
Centropus_bengalensis	Guangxi_Normal_University	Guilin
Alcedo_atthis	Guangxi_Normal_University	Guilin
Lanius_schach	Guangxi_Normal_University	Guilin
Urocissa_erythrorhyncha	Guangxi_Normal_University	Guilin
Parus_major	Guangxi_Normal_University	Guilin
Pycnonotus_jocosus	Guangxi_Normal_University	Guilin
Pycnonotus_xanthorrhous	Guangxi_Normal_University	Guilin
Pycnonotus_sinensis	Guangxi_Normal_University	Guilin
Aegithalos_concinnus	Guangxi_Normal_University	Guilin
Prinia_flaviventris	Guangxi_Normal_University	Guilin
Prinia_inornata	Guangxi_Normal_University	Guilin
Garrulax_sannio	Guangxi_Normal_University	Guilin
Zosterops_japonicus	Guangxi_Normal_University	Guilin
Acridotheres_cristatellus	Guangxi_Normal_University	Guilin
Turdus_merula	Guangxi_Normal_University	Guilin
Copsychus_saularis	Guangxi_Normal_University	Guilin
Phoenicurus_auroreus	Guangxi_Normal_University	Guilin
Lonchura_punctulata	Guangxi_Normal_University	Guilin
Motacilla_alba	Guangxi_Normal_University	Guilin
Carduelis_sinica	Guangxi_Normal_University	Guilin
Emberiza_fucata	Guangxi_Normal_University	Guilin
Emberiza_spodocephala	Guangxi_Normal_University	Guilin
Elanus_caeruleus	Guangxi_University	Nanning
Falco_tinnunculus	Guangxi_University	Nanning
Stigmatopelia_chinensis	Guangxi_University	Nanning
Centropus_bengalensis	Guangxi_University	Nanning
Centropus_sinensis	Guangxi_University	Nanning
Apus_pacificus	Guangxi_University	Nanning
Apus_nipalensis	Guangxi_University	Nanning
Alcedo_atthis	Guangxi_University	Nanning
Halcyon_smyrnensis	Guangxi_University	Nanning
Hirundo_rustica	Guangxi_University	Nanning
Hirundo_daurica	Guangxi_University	Nanning
Pycnonotus_jocosus	Guangxi_University	Nanning
Pycnonotus_aurigaster	Guangxi_University	Nanning
Copsychus_saularis	Guangxi_University	Nanning
Turdus_merula	Guangxi_University	Nanning
Myophonus_caeruleus	Guangxi_University	Nanning
Prinia_rufescens	Guangxi_University	Nanning
Prinia_flaviventris	Guangxi_University	Nanning
Prinia_inornata	Guangxi_University	Nanning
Orthotomus_sutorius	Guangxi_University	Nanning
Rhipidura_albicollis	Guangxi_University	Nanning
Parus_major	Guangxi_University	Nanning
Dicaeum_cruentatum	Guangxi_University	Nanning
Zosterops_palpebrosus	Guangxi_University	Nanning
Lanius_schach	Guangxi_University	Nanning
Acridotheres_cristatellus	Guangxi_University	Nanning
Sturnus_sericeus	Guangxi_University	Nanning
Passer_montanus	Guangxi_University	Nanning
Carduelis_sinica	Guangxi_University	Nanning
Lonchura_punctulata	Guangxi_University	Nanning
Lonchura_striata	Guangxi_University	Nanning
Aviceda_leuphotes	Guangxi_University	Nanning
Streptopelia_orientalis	Guangxi_University	Nanning
Eudynamys_scolopaceus	Guangxi_University	Nanning
Cacomantis_merulinus	Guangxi_University	Nanning
Surniculus_lugubris	Guangxi_University	Nanning
Cuculus_micropterus	Guangxi_University	Nanning
Oriolus_chinensis	Guangxi_University	Nanning
Dicrurus_macrocercus	Guangxi_University	Nanning
Dicrurus_leucophaeus	Guangxi_University	Nanning
Dicrurus_hottentottus	Guangxi_University	Nanning
Terpsiphone_paradisi	Guangxi_University	Nanning
Urocissa_erythrorhyncha	Guangxi_University	Nanning
Hypsipetes_leucocephalus	Guangxi_University	Nanning
Orthotomus_cuculatus	Guangxi_University	Nanning
Cettia_fortipes	Guangxi_University	Nanning
Phylloscopus_goodsoni	Guangxi_University	Nanning
Garrulax_canorus	Guangxi_University	Nanning
Minla_cyanouroptera	Guangxi_University	Nanning
Sturnus_nigricollis	Guangxi_University	Nanning
Cyornis_hainanus	Guangxi_University	Nanning
Cyornis_rubeculoides	Guangxi_University	Nanning
Dicaeum_ignipectus	Guangxi_University	Nanning
Aethopyga_christinae	Guangxi_University	Nanning
Stigmatopelia_chinensis	Guangzhou_University_(University_Town_Campus)	Guangzhou
Psittacula_eupatria	Guangzhou_University_(University_Town_Campus)	Guangzhou
Pericrocotus_flammeus	Guangzhou_University_(University_Town_Campus)	Guangzhou
Lanius_schach	Guangzhou_University_(University_Town_Campus)	Guangzhou
Dicrurus_macrocercus	Guangzhou_University_(University_Town_Campus)	Guangzhou
Pica_pica	Guangzhou_University_(University_Town_Campus)	Guangzhou
Parus_major	Guangzhou_University_(University_Town_Campus)	Guangzhou
Pycnonotus_jocosus	Guangzhou_University_(University_Town_Campus)	Guangzhou
Pycnonotus_aurigaster	Guangzhou_University_(University_Town_Campus)	Guangzhou
Acridotheres_cristatellus	Guangzhou_University_(University_Town_Campus)	Guangzhou
Acridotheres_tristis	Guangzhou_University_(University_Town_Campus)	Guangzhou
Sturnus_nigricollis	Guangzhou_University_(University_Town_Campus)	Guangzhou
Turdus_merula	Guangzhou_University_(University_Town_Campus)	Guangzhou
Copsychus_saularis	Guangzhou_University_(University_Town_Campus)	Guangzhou
Passer_montanus	Guangzhou_University_(University_Town_Campus)	Guangzhou
Stigmatopelia_chinensis	Guizhou_Education_University	Guiyang
Eudynamys_scolopaceus	Guizhou_Education_University	Guiyang
Lanius_cristatus	Guizhou_Education_University	Guiyang
Dicrurus_hottentottus	Guizhou_Education_University	Guiyang
Garrulus_glandarius	Guizhou_Education_University	Guiyang
Urocissa_erythrorhyncha	Guizhou_Education_University	Guiyang
Parus_major	Guizhou_Education_University	Guiyang
Spizixos_semitorques	Guizhou_Education_University	Guiyang
Pycnonotus_xanthorrhous	Guizhou_Education_University	Guiyang
Hirundo_rustica	Guizhou_Education_University	Guiyang
Aegithalos_concinnus	Guizhou_Education_University	Guiyang
Stachyris_ruficeps	Guizhou_Education_University	Guiyang
Alcippe_dubia	Guizhou_Education_University	Guiyang
Garrulax_sannio	Guizhou_Education_University	Guiyang
Paradoxornis_alphonsianus	Guizhou_Education_University	Guiyang
Zosterops_japonicus	Guizhou_Education_University	Guiyang
Acridotheres_cristatellus	Guizhou_Education_University	Guiyang
Turdus_dissimilis	Guizhou_Education_University	Guiyang
Turdus_merula	Guizhou_Education_University	Guiyang
Phoenicurus_auroreus	Guizhou_Education_University	Guiyang
Muscicapa_muttui	Guizhou_Education_University	Guiyang
Dicaeum_ignipectus	Guizhou_Education_University	Guiyang
Passer_montanus	Guizhou_Education_University	Guiyang
Lonchura_punctulata	Guizhou_Education_University	Guiyang
Motacilla_alba	Guizhou_Education_University	Guiyang
Carduelis_sinica	Guizhou_Education_University	Guiyang
Pericrocotus_roseus	Guizhou_Medical_University_(South_Campus)	Guiyang
Urocissa_erythrorhyncha	Guizhou_Medical_University_(South_Campus)	Guiyang
Parus_major	Guizhou_Medical_University_(South_Campus)	Guiyang
Spizixos_semitorques	Guizhou_Medical_University_(South_Campus)	Guiyang
Aegithalos_concinnus	Guizhou_Medical_University_(South_Campus)	Guiyang
Pomatorhinus_ruficollis	Guizhou_Medical_University_(South_Campus)	Guiyang
Alcippe_dubia	Guizhou_Medical_University_(South_Campus)	Guiyang
Garrulax_sannio	Guizhou_Medical_University_(South_Campus)	Guiyang
Zosterops_japonicus	Guizhou_Medical_University_(South_Campus)	Guiyang
Motacilla_alba	Guizhou_Medical_University_(South_Campus)	Guiyang
Carduelis_sinica	Guizhou_Medical_University_(South_Campus)	Guiyang
Bambusicola_thoracicus	Guizhou_Normal_University_(Huaxi_campus)	Guiyang
Accipiter_virgatus	Guizhou_Normal_University_(Huaxi_campus)	Guiyang
Streptopelia_orientalis	Guizhou_Normal_University_(Huaxi_campus)	Guiyang
Alcedo_atthis	Guizhou_Normal_University_(Huaxi_campus)	Guiyang
Picumnus_innominatus	Guizhou_Normal_University_(Huaxi_campus)	Guiyang
Pericrocotus_cantonensis	Guizhou_Normal_University_(Huaxi_campus)	Guiyang
Pericrocotus_flammeus	Guizhou_Normal_University_(Huaxi_campus)	Guiyang
Lanius_schach	Guizhou_Normal_University_(Huaxi_campus)	Guiyang
Garrulus_glandarius	Guizhou_Normal_University_(Huaxi_campus)	Guiyang
Urocissa_erythrorhyncha	Guizhou_Normal_University_(Huaxi_campus)	Guiyang
Pica_pica	Guizhou_Normal_University_(Huaxi_campus)	Guiyang
Culicicapa_ceylonensis	Guizhou_Normal_University_(Huaxi_campus)	Guiyang
Parus_major	Guizhou_Normal_University_(Huaxi_campus)	Guiyang
Parus_monticolus	Guizhou_Normal_University_(Huaxi_campus)	Guiyang
Spizixos_semitorques	Guizhou_Normal_University_(Huaxi_campus)	Guiyang
Pycnonotus_xanthorrhous	Guizhou_Normal_University_(Huaxi_campus)	Guiyang
Hirundo_rustica	Guizhou_Normal_University_(Huaxi_campus)	Guiyang
Hirundo_daurica	Guizhou_Normal_University_(Huaxi_campus)	Guiyang
Abroscopus_albogularis	Guizhou_Normal_University_(Huaxi_campus)	Guiyang
Cettia_fortipes	Guizhou_Normal_University_(Huaxi_campus)	Guiyang
Aegithalos_concinnus	Guizhou_Normal_University_(Huaxi_campus)	Guiyang
Phylloscopus_ricketti	Guizhou_Normal_University_(Huaxi_campus)	Guiyang
Seicercus_tephrocephalus	Guizhou_Normal_University_(Huaxi_campus)	Guiyang
Pomatorhinus_ruficollis	Guizhou_Normal_University_(Huaxi_campus)	Guiyang
Stachyris_ruficeps	Guizhou_Normal_University_(Huaxi_campus)	Guiyang
Alcippe_dubia	Guizhou_Normal_University_(Huaxi_campus)	Guiyang
Garrulax_sannio	Guizhou_Normal_University_(Huaxi_campus)	Guiyang
Minla_cyanouroptera	Guizhou_Normal_University_(Huaxi_campus)	Guiyang
Leiothrix_lutea	Guizhou_Normal_University_(Huaxi_campus)	Guiyang
Paradoxornis_webbianus	Guizhou_Normal_University_(Huaxi_campus)	Guiyang
Yuhina_torqueola	Guizhou_Normal_University_(Huaxi_campus)	Guiyang
Zosterops_japonicus	Guizhou_Normal_University_(Huaxi_campus)	Guiyang
Turdus_dissimilis	Guizhou_Normal_University_(Huaxi_campus)	Guiyang
Copsychus_saularis	Guizhou_Normal_University_(Huaxi_campus)	Guiyang
Phoenicurus_auroreus	Guizhou_Normal_University_(Huaxi_campus)	Guiyang
Monticola_solitarius	Guizhou_Normal_University_(Huaxi_campus)	Guiyang
Eumyias_thalassinus	Guizhou_Normal_University_(Huaxi_campus)	Guiyang
Passer_rutilans	Guizhou_Normal_University_(Huaxi_campus)	Guiyang
Passer_montanus	Guizhou_Normal_University_(Huaxi_campus)	Guiyang
Motacilla_alba	Guizhou_Normal_University_(Huaxi_campus)	Guiyang
Carduelis_sinica	Guizhou_Normal_University_(Huaxi_campus)	Guiyang
Bambusicola_thoracicus	Guizhou_University	Guiyang
Streptopelia_orientalis	Guizhou_University	Guiyang
Stigmatopelia_chinensis	Guizhou_University	Guiyang
Eudynamys_scolopaceus	Guizhou_University	Guiyang
Cuculus_canorus	Guizhou_University	Guiyang
Alcedo_atthis	Guizhou_University	Guiyang
Megalaima_virens	Guizhou_University	Guiyang
Picumnus_innominatus	Guizhou_University	Guiyang
Dendrocopos_major	Guizhou_University	Guiyang
Picus_canus	Guizhou_University	Guiyang
Falco_tinnunculus	Guizhou_University	Guiyang
Pericrocotus_cantonensis	Guizhou_University	Guiyang
Lanius_tigrinus	Guizhou_University	Guiyang
Lanius_tephronotus	Guizhou_University	Guiyang
Lanius_schach	Guizhou_University	Guiyang
Urocissa_erythrorhyncha	Guizhou_University	Guiyang
Pica_pica	Guizhou_University	Guiyang
Parus_major	Guizhou_University	Guiyang
Parus_monticolus	Guizhou_University	Guiyang
Hirundo_rustica	Guizhou_University	Guiyang
Hirundo_daurica	Guizhou_University	Guiyang
Spizixos_semitorques	Guizhou_University	Guiyang
Pycnonotus_xanthorrhous	Guizhou_University	Guiyang
Pycnonotus_sinensis	Guizhou_University	Guiyang
Hypsipetes_mcclellandii	Guizhou_University	Guiyang
Hypsipetes_leucocephalus	Guizhou_University	Guiyang
Abroscopus_albogularis	Guizhou_University	Guiyang
Cettia_fortipes	Guizhou_University	Guiyang
Aegithalos_concinnus	Guizhou_University	Guiyang
Paradoxornis_webbianus	Guizhou_University	Guiyang
Zosterops_erythropleurus	Guizhou_University	Guiyang
Zosterops_japonicus	Guizhou_University	Guiyang
Garrulax_sannio	Guizhou_University	Guiyang
Acridotheres_cristatellus	Guizhou_University	Guiyang
Sturnus_sericeus	Guizhou_University	Guiyang
Turdus_dissimilis	Guizhou_University	Guiyang
Turdus_merula	Guizhou_University	Guiyang
Copsychus_saularis	Guizhou_University	Guiyang
Phoenicurus_auroreus	Guizhou_University	Guiyang
Rhyacornis_fuliginosa	Guizhou_University	Guiyang
Myophonus_caeruleus	Guizhou_University	Guiyang
Ficedula_zanthopygia	Guizhou_University	Guiyang
Eumyias_thalassinus	Guizhou_University	Guiyang
Chloropsis_hardwickii	Guizhou_University	Guiyang
Lonchura_striata	Guizhou_University	Guiyang
Lonchura_punctulata	Guizhou_University	Guiyang
Passer_rutilans	Guizhou_University	Guiyang
Passer_montanus	Guizhou_University	Guiyang
Dendronanthus_indicus	Guizhou_University	Guiyang
Motacilla_citreola	Guizhou_University	Guiyang
Motacilla_alba	Guizhou_University	Guiyang
Anthus_roseatus	Guizhou_University	Guiyang
Eophona_migratoria	Guizhou_University	Guiyang
Carduelis_sinica	Guizhou_University	Guiyang
Emberiza_elegans	Guizhou_University	Guiyang
Emberiza_spodocephala	Guizhou_University	Guiyang
Eudynamys_scolopaceus	Guizhou_University_of_Traditional_Chinese_Medicine_(Huaxi_campus)	Guiyang
Lanius_schach	Guizhou_University_of_Traditional_Chinese_Medicine_(Huaxi_campus)	Guiyang
Pica_pica	Guizhou_University_of_Traditional_Chinese_Medicine_(Huaxi_campus)	Guiyang
Spizixos_semitorques	Guizhou_University_of_Traditional_Chinese_Medicine_(Huaxi_campus)	Guiyang
Pycnonotus_xanthorrhous	Guizhou_University_of_Traditional_Chinese_Medicine_(Huaxi_campus)	Guiyang
Cettia_fortipes	Guizhou_University_of_Traditional_Chinese_Medicine_(Huaxi_campus)	Guiyang
Prinia_crinigera	Guizhou_University_of_Traditional_Chinese_Medicine_(Huaxi_campus)	Guiyang
Prinia_inornata	Guizhou_University_of_Traditional_Chinese_Medicine_(Huaxi_campus)	Guiyang
Garrulax_sannio	Guizhou_University_of_Traditional_Chinese_Medicine_(Huaxi_campus)	Guiyang
Zosterops_japonicus	Guizhou_University_of_Traditional_Chinese_Medicine_(Huaxi_campus)	Guiyang
Phoenicurus_auroreus	Guizhou_University_of_Traditional_Chinese_Medicine_(Huaxi_campus)	Guiyang
Passer_montanus	Guizhou_University_of_Traditional_Chinese_Medicine_(Huaxi_campus)	Guiyang
Lonchura_punctulata	Guizhou_University_of_Traditional_Chinese_Medicine_(Huaxi_campus)	Guiyang
Carduelis_sinica	Guizhou_University_of_Traditional_Chinese_Medicine_(Huaxi_campus)	Guiyang
Turdus_merula	Hainan_Normal_University_(South_Campus)	Haikou
Zosterops_japonicus	Hainan_Normal_University_(South_Campus)	Haikou
Pycnonotus_sinensis	Hainan_Normal_University_(South_Campus)	Haikou
Hirundo_rustica	Hainan_Normal_University_(South_Campus)	Haikou
Nectarinia_jugularis	Hainan_Normal_University_(South_Campus)	Haikou
Copsychus_saularis	Hainan_Normal_University_(South_Campus)	Haikou
Lanius_schach	Hainan_Normal_University_(South_Campus)	Haikou
Lonchura_punctulata	Hainan_Normal_University_(South_Campus)	Haikou
Stigmatopelia_chinensis	Hainan_Normal_University_(South_Campus)	Haikou
Streptopelia_orientalis	Hainan_Normal_University_(South_Campus)	Haikou
Apus_nipalensis	Hainan_Normal_University_(South_Campus)	Haikou
Falco_tinnunculus	Hainan_Normal_University_(South_Campus)	Haikou
Elanus_caeruleus	Hainan_University_(Haidian_Campus)	Haikou
Streptopelia_tranquebarica	Hainan_University_(Haidian_Campus)	Haikou
Stigmatopelia_chinensis	Hainan_University_(Haidian_Campus)	Haikou
Centropus_sinensis	Hainan_University_(Haidian_Campus)	Haikou
Halcyon_smyrnensis	Hainan_University_(Haidian_Campus)	Haikou
Alcedo_atthis	Hainan_University_(Haidian_Campus)	Haikou
Ceryle_rudis	Hainan_University_(Haidian_Campus)	Haikou
Upupa_epops	Hainan_University_(Haidian_Campus)	Haikou
Lanius_schach	Hainan_University_(Haidian_Campus)	Haikou
Cyanopica_cyanus	Hainan_University_(Haidian_Campus)	Haikou
Pycnonotus_sinensis	Hainan_University_(Haidian_Campus)	Haikou
Pycnonotus_aurigaster	Hainan_University_(Haidian_Campus)	Haikou
Hirundo_rustica	Hainan_University_(Haidian_Campus)	Haikou
Prinia_flaviventris	Hainan_University_(Haidian_Campus)	Haikou
Prinia_inornata	Hainan_University_(Haidian_Campus)	Haikou
Zosterops_japonicus	Hainan_University_(Haidian_Campus)	Haikou
Acridotheres_cristatellus	Hainan_University_(Haidian_Campus)	Haikou
Sturnus_sericeus	Hainan_University_(Haidian_Campus)	Haikou
Sturnus_nigricollis	Hainan_University_(Haidian_Campus)	Haikou
Copsychus_saularis	Hainan_University_(Haidian_Campus)	Haikou
Lonchura_punctulata	Hainan_University_(Haidian_Campus)	Haikou
Stigmatopelia_chinensis	Hangzhou_First_Technician_College	Hangzhou
Cuculus_canorus	Hangzhou_First_Technician_College	Hangzhou
Urocissa_erythrorhyncha	Hangzhou_First_Technician_College	Hangzhou
Parus_major	Hangzhou_First_Technician_College	Hangzhou
Pycnonotus_sinensis	Hangzhou_First_Technician_College	Hangzhou
Abroscopus_albogularis	Hangzhou_First_Technician_College	Hangzhou
Turdus_merula	Hangzhou_First_Technician_College	Hangzhou
Copsychus_saularis	Hangzhou_First_Technician_College	Hangzhou
Passer_montanus	Hangzhou_First_Technician_College	Hangzhou
Lonchura_striata	Hangzhou_First_Technician_College	Hangzhou
Upupa_epops	Harbin_Institute_of_Technology	Harbin
Jynx_torquilla	Harbin_Institute_of_Technology	Harbin
Dendrocopos_hyperythrus	Harbin_Institute_of_Technology	Harbin
Lanius_cristatus	Harbin_Institute_of_Technology	Harbin
Parus_venustulus	Harbin_Institute_of_Technology	Harbin
Hirundo_rustica	Harbin_Institute_of_Technology	Harbin
Hirundo_daurica	Harbin_Institute_of_Technology	Harbin
Phylloscopus_fuscatus	Harbin_Institute_of_Technology	Harbin
Phylloscopus_schwarzi	Harbin_Institute_of_Technology	Harbin
Phylloscopus_inornatus	Harbin_Institute_of_Technology	Harbin
Zoothera_sibirica	Harbin_Institute_of_Technology	Harbin
Turdus_hortulorum	Harbin_Institute_of_Technology	Harbin
Luscinia_calliope	Harbin_Institute_of_Technology	Harbin
Luscinia_cyane	Harbin_Institute_of_Technology	Harbin
Luscinia_sibilans	Harbin_Institute_of_Technology	Harbin
Tarsiger_cyanurus	Harbin_Institute_of_Technology	Harbin
Saxicola_torquatus	Harbin_Institute_of_Technology	Harbin
Muscicapa_dauurica	Harbin_Institute_of_Technology	Harbin
Ficedula_mugimaki	Harbin_Institute_of_Technology	Harbin
Anthus_hodgsoni	Harbin_Institute_of_Technology	Harbin
Carduelis_spinus	Harbin_Institute_of_Technology	Harbin
Emberiza_tristrami	Harbin_Institute_of_Technology	Harbin
Emberiza_spodocephala	Harbin_Institute_of_Technology	Harbin
Zosterops_japonicus	Hechi_University	Hechi
Acridotheres_cristatellus	Hechi_University	Hechi
Cacomantis_merulinus	Hechi_University	Hechi
Ficedula_zanthopygia	Hechi_University	Hechi
Pycnonotus_sinensis	Hechi_University	Hechi
Halcyon_smyrnensis	Hechi_University	Hechi
Lonchura_striata	Hechi_University	Hechi
Lonchura_punctulata	Hechi_University	Hechi
Phoenicurus_auroreus	Hechi_University	Hechi
Aethopyga_christinae	Hechi_University	Hechi
Prinia_inornata	Hechi_University	Hechi
Dicaeum_concolor	Hechi_University	Hechi
Parus_major	Hechi_University	Hechi
Acrocephalus_arundinaceus	Hechi_University	Hechi
Melophus_lathami	Hechi_University	Hechi
Centropus_sinensis	Hechi_University	Hechi
Motacilla_alba	Hechi_University	Hechi
Prinia_atrogularis	Hechi_University	Hechi
Dicrurus_macrocercus	Hechi_University	Hechi
Milvus_migrans	Hechi_University	Hechi
Oriolus_chinensis	Hechi_University	Hechi
Hypothymis_azurea	Hechi_University	Hechi
Pycnonotus_jocosus	Hechi_University	Hechi
Luscinia_calliope	Hechi_University	Hechi
Falco_tinnunculus	Hechi_University	Hechi
Stachyris_ruficeps	Hechi_University	Hechi
Aegithalos_concinnus	Hechi_University	Hechi
Rhyacornis_fuliginosa	Hechi_University	Hechi
Zosterops_erythropleurus	Hechi_University	Hechi
Urocissa_erythrorhyncha	Hechi_University	Hechi
Garrulax_canorus	Hechi_University	Hechi
Nectarinia_jugularis	Hechi_University	Hechi
Prinia_flaviventris	Hechi_University	Hechi
Pycnonotus_xanthorrhous	Hechi_University	Hechi
Dicrurus_leucophaeus	Hechi_University	Hechi
Alcippe_morrisonia	Hechi_University	Hechi
Pericrocotus_cantonensis	Hechi_University	Hechi
Prinia_hodgsonii	Hechi_University	Hechi
Hirundo_rustica	Hechi_University	Hechi
Carduelis_sinica	Hechi_University	Hechi
Hirundo_daurica	Hechi_University	Hechi
Monticola_solitarius	Hechi_University	Hechi
Spizixos_semitorques	Hechi_University	Hechi
Passer_montanus	Hechi_University	Hechi
Alcedo_atthis	Hechi_University	Hechi
Cettia_fortipes	Hechi_University	Hechi
Copsychus_saularis	Hechi_University	Hechi
Cyornis_banyumas	Hechi_University	Hechi
Cuculus_micropterus	Hechi_University	Hechi
Turdus_merula	Hechi_University	Hechi
Surniculus_lugubris	Hechi_University	Hechi
Centropus_bengalensis	Hechi_University	Hechi
Falco_subbuteo	Hechi_University	Hechi
Acrocephalus_stentoreus	Hechi_University	Hechi
Eudynamys_scolopaceus	Hechi_University	Hechi
Orthotomus_sutorius	Hechi_University	Hechi
Dicaeum_cruentatum	Hechi_University	Hechi
Myophonus_caeruleus	Hechi_University	Hechi
Lanius_schach	Hechi_University	Hechi
Pomatorhinus_ruficollis	Hechi_University	Hechi
Paradoxornis_webbianus	Hechi_University	Hechi
Bambusicola_thoracicus	Hefei_University_of_Technology_(Xuancheng_Campus)	Xuancheng
Phasianus_colchicus	Hefei_University_of_Technology_(Xuancheng_Campus)	Xuancheng
Accipiter_trivirgatus	Hefei_University_of_Technology_(Xuancheng_Campus)	Xuancheng
Streptopelia_orientalis	Hefei_University_of_Technology_(Xuancheng_Campus)	Xuancheng
Stigmatopelia_chinensis	Hefei_University_of_Technology_(Xuancheng_Campus)	Xuancheng
Centropus_bengalensis	Hefei_University_of_Technology_(Xuancheng_Campus)	Xuancheng
Cuculus_sparverioides	Hefei_University_of_Technology_(Xuancheng_Campus)	Xuancheng
Dendrocopos_canicapillus	Hefei_University_of_Technology_(Xuancheng_Campus)	Xuancheng
Lanius_schach	Hefei_University_of_Technology_(Xuancheng_Campus)	Xuancheng
Dicrurus_macrocercus	Hefei_University_of_Technology_(Xuancheng_Campus)	Xuancheng
Cyanopica_cyanus	Hefei_University_of_Technology_(Xuancheng_Campus)	Xuancheng
Parus_major	Hefei_University_of_Technology_(Xuancheng_Campus)	Xuancheng
Spizixos_semitorques	Hefei_University_of_Technology_(Xuancheng_Campus)	Xuancheng
Pycnonotus_sinensis	Hefei_University_of_Technology_(Xuancheng_Campus)	Xuancheng
Cettia_fortipes	Hefei_University_of_Technology_(Xuancheng_Campus)	Xuancheng
Garrulax_perspicillatus	Hefei_University_of_Technology_(Xuancheng_Campus)	Xuancheng
Paradoxornis_webbianus	Hefei_University_of_Technology_(Xuancheng_Campus)	Xuancheng
Acridotheres_cristatellus	Hefei_University_of_Technology_(Xuancheng_Campus)	Xuancheng
Sturnus_sericeus	Hefei_University_of_Technology_(Xuancheng_Campus)	Xuancheng
Turdus_merula	Hefei_University_of_Technology_(Xuancheng_Campus)	Xuancheng
Copsychus_saularis	Hefei_University_of_Technology_(Xuancheng_Campus)	Xuancheng
Phoenicurus_auroreus	Hefei_University_of_Technology_(Xuancheng_Campus)	Xuancheng
Saxicola_torquatus	Hefei_University_of_Technology_(Xuancheng_Campus)	Xuancheng
Saxicola_ferreus	Hefei_University_of_Technology_(Xuancheng_Campus)	Xuancheng
Passer_montanus	Hefei_University_of_Technology_(Xuancheng_Campus)	Xuancheng
Lonchura_striata	Hefei_University_of_Technology_(Xuancheng_Campus)	Xuancheng
Motacilla_alba	Hefei_University_of_Technology_(Xuancheng_Campus)	Xuancheng
Carduelis_sinica	Hefei_University_of_Technology_(Xuancheng_Campus)	Xuancheng
Emberiza_cioides	Hefei_University_of_Technology_(Xuancheng_Campus)	Xuancheng
Streptopelia_orientalis	Henan_Agricultural_University	Zhengzhou
Stigmatopelia_chinensis	Henan_Agricultural_University	Zhengzhou
Upupa_epops	Henan_Agricultural_University	Zhengzhou
Dendrocopos_canicapillus	Henan_Agricultural_University	Zhengzhou
Cyanopica_cyanus	Henan_Agricultural_University	Zhengzhou
Pycnonotus_sinensis	Henan_Agricultural_University	Zhengzhou
Aegithalos_caudatus	Henan_Agricultural_University	Zhengzhou
Turdus_merula	Henan_Agricultural_University	Zhengzhou
Phoenicurus_auroreus	Henan_Agricultural_University	Zhengzhou
Passer_montanus	Henan_Agricultural_University	Zhengzhou
Falco_tinnunculus	Henan_Institute_of_Science_and_Technology	Xinxiang
Streptopelia_orientalis	Henan_Institute_of_Science_and_Technology	Xinxiang
Stigmatopelia_chinensis	Henan_Institute_of_Science_and_Technology	Xinxiang
Dendrocopos_major	Henan_Institute_of_Science_and_Technology	Xinxiang
Lanius_schach	Henan_Institute_of_Science_and_Technology	Xinxiang
Dicrurus_macrocercus	Henan_Institute_of_Science_and_Technology	Xinxiang
Cyanopica_cyanus	Henan_Institute_of_Science_and_Technology	Xinxiang
Parus_major	Henan_Institute_of_Science_and_Technology	Xinxiang
Pycnonotus_sinensis	Henan_Institute_of_Science_and_Technology	Xinxiang
Aegithalos_caudatus	Henan_Institute_of_Science_and_Technology	Xinxiang
Turdus_merula	Henan_Institute_of_Science_and_Technology	Xinxiang
Passer_montanus	Henan_Institute_of_Science_and_Technology	Xinxiang
Carduelis_sinica	Henan_Institute_of_Science_and_Technology	Xinxiang
Phasianus_colchicus	Henan_Normal_University	Xinxiang
Anas_platyrhynchos	Henan_Normal_University	Xinxiang
Anas_poecilorhyncha	Henan_Normal_University	Xinxiang
Streptopelia_orientalis	Henan_Normal_University	Xinxiang
Stigmatopelia_chinensis	Henan_Normal_University	Xinxiang
Cuculus_canorus	Henan_Normal_University	Xinxiang
Cuculus_micropterus	Henan_Normal_University	Xinxiang
Eudynamys_scolopaceus	Henan_Normal_University	Xinxiang
Upupa_epops	Henan_Normal_University	Xinxiang
Halcyon_pileata	Henan_Normal_University	Xinxiang
Alcedo_atthis	Henan_Normal_University	Xinxiang
Megaceryle_lugubris	Henan_Normal_University	Xinxiang
Picus_canus	Henan_Normal_University	Xinxiang
Dendrocopos_major	Henan_Normal_University	Xinxiang
Dendrocopos_canicapillus	Henan_Normal_University	Xinxiang
Falco_tinnunculus	Henan_Normal_University	Xinxiang
Passer_montanus	Henan_Normal_University	Xinxiang
Passer_rutilans	Henan_Normal_University	Xinxiang
Lonchura_striata	Henan_Normal_University	Xinxiang
Dicrurus_macrocercus	Henan_Normal_University	Xinxiang
Corvus_monedula	Henan_Normal_University	Xinxiang
Cyanopica_cyanus	Henan_Normal_University	Xinxiang
Urocissa_erythrorhyncha	Henan_Normal_University	Xinxiang
Coracina_melaschistos	Henan_Normal_University	Xinxiang
Sturnus_sturninus	Henan_Normal_University	Xinxiang
Sturnus_sericeus	Henan_Normal_University	Xinxiang
Hirundo_daurica	Henan_Normal_University	Xinxiang
Parus_major	Henan_Normal_University	Xinxiang
Parus_venustulus	Henan_Normal_University	Xinxiang
Carduelis_sinica	Henan_Normal_University	Xinxiang
Pycnonotus_sinensis	Henan_Normal_University	Xinxiang
Spizixos_semitorques	Henan_Normal_University	Xinxiang
Hypsipetes_mcclellandii	Henan_Normal_University	Xinxiang
Turdus_cardis	Henan_Normal_University	Xinxiang
Turdus_mupinensis	Henan_Normal_University	Xinxiang
Turdus_merula	Henan_Normal_University	Xinxiang
Turdus_feae	Henan_Normal_University	Xinxiang
Ficedula_zanthopygia	Henan_Normal_University	Xinxiang
Phoenicurus_auroreus	Henan_Normal_University	Xinxiang
Phylloscopus_fuscatus	Henan_Normal_University	Xinxiang
Acrocephalus_bistrigiceps	Henan_Normal_University	Xinxiang
Abroscopus_albogularis	Henan_Normal_University	Xinxiang
Paradoxornis_webbianus	Henan_Normal_University	Xinxiang
Lanius_schach	Henan_Normal_University	Xinxiang
Aegithalos_concinnus	Henan_Normal_University	Xinxiang
Aegithalos_caudatus	Henan_Normal_University	Xinxiang
Bambusicola_thoracicus	Hohai_University_(Jiangning_Campus)	Nanjing
Falco_tinnunculus	Hohai_University_(Jiangning_Campus)	Nanjing
Streptopelia_orientalis	Hohai_University_(Jiangning_Campus)	Nanjing
Stigmatopelia_chinensis	Hohai_University_(Jiangning_Campus)	Nanjing
Eudynamys_scolopaceus	Hohai_University_(Jiangning_Campus)	Nanjing
Cuculus_sparverioides	Hohai_University_(Jiangning_Campus)	Nanjing
Cuculus_micropterus	Hohai_University_(Jiangning_Campus)	Nanjing
Picumnus_innominatus	Hohai_University_(Jiangning_Campus)	Nanjing
Dendrocopos_canicapillus	Hohai_University_(Jiangning_Campus)	Nanjing
Lanius_schach	Hohai_University_(Jiangning_Campus)	Nanjing
Cyanopica_cyanus	Hohai_University_(Jiangning_Campus)	Nanjing
Dendrocitta_formosae	Hohai_University_(Jiangning_Campus)	Nanjing
Pica_pica	Hohai_University_(Jiangning_Campus)	Nanjing
Spizixos_semitorques	Hohai_University_(Jiangning_Campus)	Nanjing
Pycnonotus_sinensis	Hohai_University_(Jiangning_Campus)	Nanjing
Abroscopus_albogularis	Hohai_University_(Jiangning_Campus)	Nanjing
Aegithalos_caudatus	Hohai_University_(Jiangning_Campus)	Nanjing
Aegithalos_concinnus	Hohai_University_(Jiangning_Campus)	Nanjing
Garrulax_perspicillatus	Hohai_University_(Jiangning_Campus)	Nanjing
Paradoxornis_webbianus	Hohai_University_(Jiangning_Campus)	Nanjing
Acridotheres_cristatellus	Hohai_University_(Jiangning_Campus)	Nanjing
Sturnus_sericeus	Hohai_University_(Jiangning_Campus)	Nanjing
Turdus_merula	Hohai_University_(Jiangning_Campus)	Nanjing
Copsychus_saularis	Hohai_University_(Jiangning_Campus)	Nanjing
Phoenicurus_auroreus	Hohai_University_(Jiangning_Campus)	Nanjing
Passer_montanus	Hohai_University_(Jiangning_Campus)	Nanjing
Lonchura_striata	Hohai_University_(Jiangning_Campus)	Nanjing
Motacilla_alba	Hohai_University_(Jiangning_Campus)	Nanjing
Carduelis_sinica	Hohai_University_(Jiangning_Campus)	Nanjing
Falco_tinnunculus	Huaqiao_University	Xiamen
Stigmatopelia_chinensis	Huaqiao_University	Xiamen
Centropus_sinensis	Huaqiao_University	Xiamen
Halcyon_smyrnensis	Huaqiao_University	Xiamen
Lanius_schach	Huaqiao_University	Xiamen
Dicrurus_macrocercus	Huaqiao_University	Xiamen
Cyanopica_cyanus	Huaqiao_University	Xiamen
Parus_major	Huaqiao_University	Xiamen
Pycnonotus_jocosus	Huaqiao_University	Xiamen
Pycnonotus_aurigaster	Huaqiao_University	Xiamen
Hirundo_rustica	Huaqiao_University	Xiamen
Hirundo_daurica	Huaqiao_University	Xiamen
Prinia_flaviventris	Huaqiao_University	Xiamen
Prinia_inornata	Huaqiao_University	Xiamen
Acridotheres_cristatellus	Huaqiao_University	Xiamen
Turdus_merula	Huaqiao_University	Xiamen
Passer_montanus	Huaqiao_University	Xiamen
Lonchura_punctulata	Huaqiao_University	Xiamen
Carduelis_sinica	Huaqiao_University	Xiamen
Bambusicola_thoracicus	Huazhong_Agricultural_University	Wuhan
Phasianus_colchicus	Huazhong_Agricultural_University	Wuhan
Anas_poecilorhyncha	Huazhong_Agricultural_University	Wuhan
Accipiter_virgatus	Huazhong_Agricultural_University	Wuhan
Falco_tinnunculus	Huazhong_Agricultural_University	Wuhan
Streptopelia_orientalis	Huazhong_Agricultural_University	Wuhan
Stigmatopelia_chinensis	Huazhong_Agricultural_University	Wuhan
Eudynamys_scolopaceus	Huazhong_Agricultural_University	Wuhan
Cuculus_sparverioides	Huazhong_Agricultural_University	Wuhan
Cuculus_micropterus	Huazhong_Agricultural_University	Wuhan
Cuculus_canorus	Huazhong_Agricultural_University	Wuhan
Alcedo_atthis	Huazhong_Agricultural_University	Wuhan
Ceryle_rudis	Huazhong_Agricultural_University	Wuhan
Picumnus_innominatus	Huazhong_Agricultural_University	Wuhan
Dendrocopos_canicapillus	Huazhong_Agricultural_University	Wuhan
Picus_canus	Huazhong_Agricultural_University	Wuhan
Pericrocotus_cantonensis	Huazhong_Agricultural_University	Wuhan
Lanius_schach	Huazhong_Agricultural_University	Wuhan
Oriolus_chinensis	Huazhong_Agricultural_University	Wuhan
Dicrurus_macrocercus	Huazhong_Agricultural_University	Wuhan
Dicrurus_hottentottus	Huazhong_Agricultural_University	Wuhan
Terpsiphone_paradisi	Huazhong_Agricultural_University	Wuhan
Garrulus_glandarius	Huazhong_Agricultural_University	Wuhan
Cyanopica_cyanus	Huazhong_Agricultural_University	Wuhan
Urocissa_erythrorhyncha	Huazhong_Agricultural_University	Wuhan
Pica_pica	Huazhong_Agricultural_University	Wuhan
Parus_venustulus	Huazhong_Agricultural_University	Wuhan
Parus_major	Huazhong_Agricultural_University	Wuhan
Alauda_gulgula	Huazhong_Agricultural_University	Wuhan
Spizixos_semitorques	Huazhong_Agricultural_University	Wuhan
Pycnonotus_sinensis	Huazhong_Agricultural_University	Wuhan
Hypsipetes_mcclellandii	Huazhong_Agricultural_University	Wuhan
Abroscopus_albogularis	Huazhong_Agricultural_University	Wuhan
Cettia_fortipes	Huazhong_Agricultural_University	Wuhan
Aegithalos_concinnus	Huazhong_Agricultural_University	Wuhan
Phylloscopus_claudiae	Huazhong_Agricultural_University	Wuhan
Phylloscopus_ricketti	Huazhong_Agricultural_University	Wuhan
Cisticola_juncidis	Huazhong_Agricultural_University	Wuhan
Prinia_inornata	Huazhong_Agricultural_University	Wuhan
Garrulax_canorus	Huazhong_Agricultural_University	Wuhan
Garrulax_perspicillatus	Huazhong_Agricultural_University	Wuhan
Garrulax_sannio	Huazhong_Agricultural_University	Wuhan
Paradoxornis_webbianus	Huazhong_Agricultural_University	Wuhan
Zosterops_japonicus	Huazhong_Agricultural_University	Wuhan
Acridotheres_cristatellus	Huazhong_Agricultural_University	Wuhan
Sturnus_sericeus	Huazhong_Agricultural_University	Wuhan
Turdus_merula	Huazhong_Agricultural_University	Wuhan
Copsychus_saularis	Huazhong_Agricultural_University	Wuhan
Phoenicurus_auroreus	Huazhong_Agricultural_University	Wuhan
Saxicola_torquatus	Huazhong_Agricultural_University	Wuhan
Passer_rutilans	Huazhong_Agricultural_University	Wuhan
Passer_montanus	Huazhong_Agricultural_University	Wuhan
Lonchura_striata	Huazhong_Agricultural_University	Wuhan
Lonchura_punctulata	Huazhong_Agricultural_University	Wuhan
Motacilla_alba	Huazhong_Agricultural_University	Wuhan
Carduelis_sinica	Huazhong_Agricultural_University	Wuhan
Emberiza_cioides	Huazhong_Agricultural_University	Wuhan
Bambusicola_thoracicus	Huazhong_University_of_Science_and_Technology_(East_campus)	Wuhan
Anas_poecilorhyncha	Huazhong_University_of_Science_and_Technology_(East_campus)	Wuhan
Aviceda_leuphotes	Huazhong_University_of_Science_and_Technology_(East_campus)	Wuhan
Accipiter_trivirgatus	Huazhong_University_of_Science_and_Technology_(East_campus)	Wuhan
Accipiter_soloensis	Huazhong_University_of_Science_and_Technology_(East_campus)	Wuhan
Accipiter_virgatus	Huazhong_University_of_Science_and_Technology_(East_campus)	Wuhan
Streptopelia_orientalis	Huazhong_University_of_Science_and_Technology_(East_campus)	Wuhan
Stigmatopelia_chinensis	Huazhong_University_of_Science_and_Technology_(East_campus)	Wuhan
Eudynamys_scolopaceus	Huazhong_University_of_Science_and_Technology_(East_campus)	Wuhan
Cuculus_sparverioides	Huazhong_University_of_Science_and_Technology_(East_campus)	Wuhan
Cuculus_micropterus	Huazhong_University_of_Science_and_Technology_(East_campus)	Wuhan
Halcyon_smyrnensis	Huazhong_University_of_Science_and_Technology_(East_campus)	Wuhan
Alcedo_atthis	Huazhong_University_of_Science_and_Technology_(East_campus)	Wuhan
Picumnus_innominatus	Huazhong_University_of_Science_and_Technology_(East_campus)	Wuhan
Picus_canus	Huazhong_University_of_Science_and_Technology_(East_campus)	Wuhan
Blythipicus_pyrrhotis	Huazhong_University_of_Science_and_Technology_(East_campus)	Wuhan
Lanius_schach	Huazhong_University_of_Science_and_Technology_(East_campus)	Wuhan
Dicrurus_macrocercus	Huazhong_University_of_Science_and_Technology_(East_campus)	Wuhan
Garrulus_glandarius	Huazhong_University_of_Science_and_Technology_(East_campus)	Wuhan
Cyanopica_cyanus	Huazhong_University_of_Science_and_Technology_(East_campus)	Wuhan
Urocissa_erythrorhyncha	Huazhong_University_of_Science_and_Technology_(East_campus)	Wuhan
Pica_pica	Huazhong_University_of_Science_and_Technology_(East_campus)	Wuhan
Corvus_torquatus	Huazhong_University_of_Science_and_Technology_(East_campus)	Wuhan
Parus_venustulus	Huazhong_University_of_Science_and_Technology_(East_campus)	Wuhan
Parus_major	Huazhong_University_of_Science_and_Technology_(East_campus)	Wuhan
Pycnonotus_sinensis	Huazhong_University_of_Science_and_Technology_(East_campus)	Wuhan
Hypsipetes_mcclellandii	Huazhong_University_of_Science_and_Technology_(East_campus)	Wuhan
Hemixos_castanonotus	Huazhong_University_of_Science_and_Technology_(East_campus)	Wuhan
Hypsipetes_leucocephalus	Huazhong_University_of_Science_and_Technology_(East_campus)	Wuhan
Abroscopus_albogularis	Huazhong_University_of_Science_and_Technology_(East_campus)	Wuhan
Cettia_fortipes	Huazhong_University_of_Science_and_Technology_(East_campus)	Wuhan
Aegithalos_concinnus	Huazhong_University_of_Science_and_Technology_(East_campus)	Wuhan
Prinia_inornata	Huazhong_University_of_Science_and_Technology_(East_campus)	Wuhan
Garrulax_perspicillatus	Huazhong_University_of_Science_and_Technology_(East_campus)	Wuhan
Minla_cyanouroptera	Huazhong_University_of_Science_and_Technology_(East_campus)	Wuhan
Zosterops_japonicus	Huazhong_University_of_Science_and_Technology_(East_campus)	Wuhan
Acridotheres_cristatellus	Huazhong_University_of_Science_and_Technology_(East_campus)	Wuhan
Sturnus_sericeus	Huazhong_University_of_Science_and_Technology_(East_campus)	Wuhan
Sturnus_nigricollis	Huazhong_University_of_Science_and_Technology_(East_campus)	Wuhan
Turdus_merula	Huazhong_University_of_Science_and_Technology_(East_campus)	Wuhan
Copsychus_saularis	Huazhong_University_of_Science_and_Technology_(East_campus)	Wuhan
Myophonus_caeruleus	Huazhong_University_of_Science_and_Technology_(East_campus)	Wuhan
Saxicola_torquatus	Huazhong_University_of_Science_and_Technology_(East_campus)	Wuhan
Passer_montanus	Huazhong_University_of_Science_and_Technology_(East_campus)	Wuhan
Lonchura_striata	Huazhong_University_of_Science_and_Technology_(East_campus)	Wuhan
Lonchura_punctulata	Huazhong_University_of_Science_and_Technology_(East_campus)	Wuhan
Motacilla_alba	Huazhong_University_of_Science_and_Technology_(East_campus)	Wuhan
Carduelis_sinica	Huazhong_University_of_Science_and_Technology_(East_campus)	Wuhan
Streptopelia_orientalis	Hubei_Ecology_Polytechnic_College	Wuhan
Centropus_sinensis	Hubei_Ecology_Polytechnic_College	Wuhan
Parus_major	Hubei_Ecology_Polytechnic_College	Wuhan
Spizixos_semitorques	Hubei_Ecology_Polytechnic_College	Wuhan
Pycnonotus_sinensis	Hubei_Ecology_Polytechnic_College	Wuhan
Garrulax_canorus	Hubei_Ecology_Polytechnic_College	Wuhan
Garrulax_perspicillatus	Hubei_Ecology_Polytechnic_College	Wuhan
Garrulax_sannio	Hubei_Ecology_Polytechnic_College	Wuhan
Paradoxornis_webbianus	Hubei_Ecology_Polytechnic_College	Wuhan
Turdus_merula	Hubei_Ecology_Polytechnic_College	Wuhan
Copsychus_saularis	Hubei_Ecology_Polytechnic_College	Wuhan
Passer_montanus	Hubei_Ecology_Polytechnic_College	Wuhan
Streptopelia_orientalis	Hubei_Enshi_College	Enshi
Picumnus_innominatus	Hubei_Enshi_College	Enshi
Dicrurus_leucophaeus	Hubei_Enshi_College	Enshi
Garrulus_glandarius	Hubei_Enshi_College	Enshi
Urocissa_erythrorhyncha	Hubei_Enshi_College	Enshi
Spizixos_semitorques	Hubei_Enshi_College	Enshi
Pycnonotus_xanthorrhous	Hubei_Enshi_College	Enshi
Pycnonotus_sinensis	Hubei_Enshi_College	Enshi
Garrulax_canorus	Hubei_Enshi_College	Enshi
Garrulax_sannio	Hubei_Enshi_College	Enshi
Turdus_merula	Hubei_Enshi_College	Enshi
Phoenicurus_auroreus	Hubei_Enshi_College	Enshi
Monticola_solitarius	Hubei_Enshi_College	Enshi
Passer_montanus	Hubei_Enshi_College	Enshi
Motacilla_alba	Hubei_Enshi_College	Enshi
Bambusicola_thoracicus	Hubei_Institute_of_Fine_Arts_(Zanglongdao_Campus)	Wuhan
Phasianus_colchicus	Hubei_Institute_of_Fine_Arts_(Zanglongdao_Campus)	Wuhan
Anas_poecilorhyncha	Hubei_Institute_of_Fine_Arts_(Zanglongdao_Campus)	Wuhan
Streptopelia_orientalis	Hubei_Institute_of_Fine_Arts_(Zanglongdao_Campus)	Wuhan
Stigmatopelia_chinensis	Hubei_Institute_of_Fine_Arts_(Zanglongdao_Campus)	Wuhan
Centropus_bengalensis	Hubei_Institute_of_Fine_Arts_(Zanglongdao_Campus)	Wuhan
Ceryle_rudis	Hubei_Institute_of_Fine_Arts_(Zanglongdao_Campus)	Wuhan
Lanius_schach	Hubei_Institute_of_Fine_Arts_(Zanglongdao_Campus)	Wuhan
Cyanopica_cyanus	Hubei_Institute_of_Fine_Arts_(Zanglongdao_Campus)	Wuhan
Pica_pica	Hubei_Institute_of_Fine_Arts_(Zanglongdao_Campus)	Wuhan
Pycnonotus_sinensis	Hubei_Institute_of_Fine_Arts_(Zanglongdao_Campus)	Wuhan
Aegithalos_concinnus	Hubei_Institute_of_Fine_Arts_(Zanglongdao_Campus)	Wuhan
Phylloscopus_ricketti	Hubei_Institute_of_Fine_Arts_(Zanglongdao_Campus)	Wuhan
Prinia_inornata	Hubei_Institute_of_Fine_Arts_(Zanglongdao_Campus)	Wuhan
Garrulax_perspicillatus	Hubei_Institute_of_Fine_Arts_(Zanglongdao_Campus)	Wuhan
Garrulax_sannio	Hubei_Institute_of_Fine_Arts_(Zanglongdao_Campus)	Wuhan
Paradoxornis_webbianus	Hubei_Institute_of_Fine_Arts_(Zanglongdao_Campus)	Wuhan
Acridotheres_cristatellus	Hubei_Institute_of_Fine_Arts_(Zanglongdao_Campus)	Wuhan
Sturnus_sericeus	Hubei_Institute_of_Fine_Arts_(Zanglongdao_Campus)	Wuhan
Turdus_merula	Hubei_Institute_of_Fine_Arts_(Zanglongdao_Campus)	Wuhan
Copsychus_saularis	Hubei_Institute_of_Fine_Arts_(Zanglongdao_Campus)	Wuhan
Phoenicurus_auroreus	Hubei_Institute_of_Fine_Arts_(Zanglongdao_Campus)	Wuhan
Passer_montanus	Hubei_Institute_of_Fine_Arts_(Zanglongdao_Campus)	Wuhan
Bambusicola_thoracicus	Hubei_University_of_Chinese_Medicine_(Huangjiahu_Campus)	Wuhan
Phasianus_colchicus	Hubei_University_of_Chinese_Medicine_(Huangjiahu_Campus)	Wuhan
Anas_poecilorhyncha	Hubei_University_of_Chinese_Medicine_(Huangjiahu_Campus)	Wuhan
Falco_tinnunculus	Hubei_University_of_Chinese_Medicine_(Huangjiahu_Campus)	Wuhan
Streptopelia_orientalis	Hubei_University_of_Chinese_Medicine_(Huangjiahu_Campus)	Wuhan
Stigmatopelia_chinensis	Hubei_University_of_Chinese_Medicine_(Huangjiahu_Campus)	Wuhan
Eudynamys_scolopaceus	Hubei_University_of_Chinese_Medicine_(Huangjiahu_Campus)	Wuhan
Cuculus_canorus	Hubei_University_of_Chinese_Medicine_(Huangjiahu_Campus)	Wuhan
Picumnus_innominatus	Hubei_University_of_Chinese_Medicine_(Huangjiahu_Campus)	Wuhan
Lanius_schach	Hubei_University_of_Chinese_Medicine_(Huangjiahu_Campus)	Wuhan
Oriolus_chinensis	Hubei_University_of_Chinese_Medicine_(Huangjiahu_Campus)	Wuhan
Dicrurus_macrocercus	Hubei_University_of_Chinese_Medicine_(Huangjiahu_Campus)	Wuhan
Cyanopica_cyanus	Hubei_University_of_Chinese_Medicine_(Huangjiahu_Campus)	Wuhan
Pica_pica	Hubei_University_of_Chinese_Medicine_(Huangjiahu_Campus)	Wuhan
Parus_venustulus	Hubei_University_of_Chinese_Medicine_(Huangjiahu_Campus)	Wuhan
Parus_major	Hubei_University_of_Chinese_Medicine_(Huangjiahu_Campus)	Wuhan
Spizixos_semitorques	Hubei_University_of_Chinese_Medicine_(Huangjiahu_Campus)	Wuhan
Pycnonotus_sinensis	Hubei_University_of_Chinese_Medicine_(Huangjiahu_Campus)	Wuhan
Cettia_fortipes	Hubei_University_of_Chinese_Medicine_(Huangjiahu_Campus)	Wuhan
Aegithalos_concinnus	Hubei_University_of_Chinese_Medicine_(Huangjiahu_Campus)	Wuhan
Prinia_inornata	Hubei_University_of_Chinese_Medicine_(Huangjiahu_Campus)	Wuhan
Garrulax_perspicillatus	Hubei_University_of_Chinese_Medicine_(Huangjiahu_Campus)	Wuhan
Garrulax_sannio	Hubei_University_of_Chinese_Medicine_(Huangjiahu_Campus)	Wuhan
Paradoxornis_webbianus	Hubei_University_of_Chinese_Medicine_(Huangjiahu_Campus)	Wuhan
Acridotheres_cristatellus	Hubei_University_of_Chinese_Medicine_(Huangjiahu_Campus)	Wuhan
Sturnus_sericeus	Hubei_University_of_Chinese_Medicine_(Huangjiahu_Campus)	Wuhan
Turdus_merula	Hubei_University_of_Chinese_Medicine_(Huangjiahu_Campus)	Wuhan
Copsychus_saularis	Hubei_University_of_Chinese_Medicine_(Huangjiahu_Campus)	Wuhan
Phoenicurus_auroreus	Hubei_University_of_Chinese_Medicine_(Huangjiahu_Campus)	Wuhan
Passer_montanus	Hubei_University_of_Chinese_Medicine_(Huangjiahu_Campus)	Wuhan
Lonchura_punctulata	Hubei_University_of_Chinese_Medicine_(Huangjiahu_Campus)	Wuhan
Motacilla_alba	Hubei_University_of_Chinese_Medicine_(Huangjiahu_Campus)	Wuhan
Carduelis_sinica	Hubei_University_of_Chinese_Medicine_(Huangjiahu_Campus)	Wuhan
Accipiter_trivirgatus	Hunan_Agricultural_University	Changsha
Streptopelia_orientalis	Hunan_Agricultural_University	Changsha
Stigmatopelia_chinensis	Hunan_Agricultural_University	Changsha
Alcedo_atthis	Hunan_Agricultural_University	Changsha
Picumnus_innominatus	Hunan_Agricultural_University	Changsha
Lanius_schach	Hunan_Agricultural_University	Changsha
Cyanopica_cyanus	Hunan_Agricultural_University	Changsha
Pica_pica	Hunan_Agricultural_University	Changsha
Parus_venustulus	Hunan_Agricultural_University	Changsha
Parus_major	Hunan_Agricultural_University	Changsha
Spizixos_semitorques	Hunan_Agricultural_University	Changsha
Pycnonotus_sinensis	Hunan_Agricultural_University	Changsha
Abroscopus_albogularis	Hunan_Agricultural_University	Changsha
Aegithalos_concinnus	Hunan_Agricultural_University	Changsha
Phylloscopus_claudiae	Hunan_Agricultural_University	Changsha
Prinia_flaviventris	Hunan_Agricultural_University	Changsha
Pomatorhinus_ruficollis	Hunan_Agricultural_University	Changsha
Garrulax_perspicillatus	Hunan_Agricultural_University	Changsha
Garrulax_sannio	Hunan_Agricultural_University	Changsha
Paradoxornis_webbianus	Hunan_Agricultural_University	Changsha
Zosterops_japonicus	Hunan_Agricultural_University	Changsha
Acridotheres_cristatellus	Hunan_Agricultural_University	Changsha
Sturnus_sericeus	Hunan_Agricultural_University	Changsha
Sturnus_nigricollis	Hunan_Agricultural_University	Changsha
Turdus_merula	Hunan_Agricultural_University	Changsha
Copsychus_saularis	Hunan_Agricultural_University	Changsha
Phoenicurus_auroreus	Hunan_Agricultural_University	Changsha
Passer_montanus	Hunan_Agricultural_University	Changsha
Lonchura_striata	Hunan_Agricultural_University	Changsha
Lonchura_punctulata	Hunan_Agricultural_University	Changsha
Motacilla_alba	Hunan_Agricultural_University	Changsha
Carduelis_sinica	Hunan_Agricultural_University	Changsha
Bambusicola_thoracicus	Hunan_Institute_of_Science_and_Technology	Yueyang
Streptopelia_orientalis	Hunan_Institute_of_Science_and_Technology	Yueyang
Stigmatopelia_chinensis	Hunan_Institute_of_Science_and_Technology	Yueyang
Eudynamys_scolopaceus	Hunan_Institute_of_Science_and_Technology	Yueyang
Cuculus_micropterus	Hunan_Institute_of_Science_and_Technology	Yueyang
Cuculus_canorus	Hunan_Institute_of_Science_and_Technology	Yueyang
Alcedo_atthis	Hunan_Institute_of_Science_and_Technology	Yueyang
Pericrocotus_cantonensis	Hunan_Institute_of_Science_and_Technology	Yueyang
Lanius_schach	Hunan_Institute_of_Science_and_Technology	Yueyang
Dicrurus_macrocercus	Hunan_Institute_of_Science_and_Technology	Yueyang
Terpsiphone_paradisi	Hunan_Institute_of_Science_and_Technology	Yueyang
Cyanopica_cyanus	Hunan_Institute_of_Science_and_Technology	Yueyang
Urocissa_erythrorhyncha	Hunan_Institute_of_Science_and_Technology	Yueyang
Pica_pica	Hunan_Institute_of_Science_and_Technology	Yueyang
Parus_venustulus	Hunan_Institute_of_Science_and_Technology	Yueyang
Parus_major	Hunan_Institute_of_Science_and_Technology	Yueyang
Spizixos_semitorques	Hunan_Institute_of_Science_and_Technology	Yueyang
Pycnonotus_sinensis	Hunan_Institute_of_Science_and_Technology	Yueyang
Abroscopus_albogularis	Hunan_Institute_of_Science_and_Technology	Yueyang
Cettia_fortipes	Hunan_Institute_of_Science_and_Technology	Yueyang
Aegithalos_concinnus	Hunan_Institute_of_Science_and_Technology	Yueyang
Prinia_inornata	Hunan_Institute_of_Science_and_Technology	Yueyang
Garrulax_canorus	Hunan_Institute_of_Science_and_Technology	Yueyang
Garrulax_perspicillatus	Hunan_Institute_of_Science_and_Technology	Yueyang
Garrulax_sannio	Hunan_Institute_of_Science_and_Technology	Yueyang
Paradoxornis_webbianus	Hunan_Institute_of_Science_and_Technology	Yueyang
Acridotheres_cristatellus	Hunan_Institute_of_Science_and_Technology	Yueyang
Sturnus_sericeus	Hunan_Institute_of_Science_and_Technology	Yueyang
Turdus_merula	Hunan_Institute_of_Science_and_Technology	Yueyang
Copsychus_saularis	Hunan_Institute_of_Science_and_Technology	Yueyang
Phoenicurus_auroreus	Hunan_Institute_of_Science_and_Technology	Yueyang
Passer_montanus	Hunan_Institute_of_Science_and_Technology	Yueyang
Lonchura_striata	Hunan_Institute_of_Science_and_Technology	Yueyang
Motacilla_alba	Hunan_Institute_of_Science_and_Technology	Yueyang
Carduelis_sinica	Hunan_Institute_of_Science_and_Technology	Yueyang
Bambusicola_thoracicus	Hunan_Normal_University	Changsha
Streptopelia_orientalis	Hunan_Normal_University	Changsha
Stigmatopelia_chinensis	Hunan_Normal_University	Changsha
Eudynamys_scolopaceus	Hunan_Normal_University	Changsha
Cuculus_canorus	Hunan_Normal_University	Changsha
Alcedo_atthis	Hunan_Normal_University	Changsha
Coracina_melaschistos	Hunan_Normal_University	Changsha
Pericrocotus_solaris	Hunan_Normal_University	Changsha
Lanius_schach	Hunan_Normal_University	Changsha
Terpsiphone_paradisi	Hunan_Normal_University	Changsha
Garrulus_glandarius	Hunan_Normal_University	Changsha
Cyanopica_cyanus	Hunan_Normal_University	Changsha
Urocissa_erythrorhyncha	Hunan_Normal_University	Changsha
Pica_pica	Hunan_Normal_University	Changsha
Corvus_macrorhynchos	Hunan_Normal_University	Changsha
Parus_major	Hunan_Normal_University	Changsha
Spizixos_semitorques	Hunan_Normal_University	Changsha
Pycnonotus_sinensis	Hunan_Normal_University	Changsha
Hemixos_castanonotus	Hunan_Normal_University	Changsha
Aegithalos_concinnus	Hunan_Normal_University	Changsha
Garrulax_canorus	Hunan_Normal_University	Changsha
Garrulax_perspicillatus	Hunan_Normal_University	Changsha
Garrulax_sannio	Hunan_Normal_University	Changsha
Zosterops_japonicus	Hunan_Normal_University	Changsha
Acridotheres_cristatellus	Hunan_Normal_University	Changsha
Sturnus_sericeus	Hunan_Normal_University	Changsha
Turdus_merula	Hunan_Normal_University	Changsha
Copsychus_saularis	Hunan_Normal_University	Changsha
Myophonus_caeruleus	Hunan_Normal_University	Changsha
Passer_montanus	Hunan_Normal_University	Changsha
Streptopelia_orientalis	Hunan_University	Changsha
Streptopelia_tranquebarica	Hunan_University	Changsha
Stigmatopelia_chinensis	Hunan_University	Changsha
Cuculus_canorus	Hunan_University	Changsha
Alcedo_atthis	Hunan_University	Changsha
Lanius_schach	Hunan_University	Changsha
Oriolus_chinensis	Hunan_University	Changsha
Dicrurus_macrocercus	Hunan_University	Changsha
Dicrurus_hottentottus	Hunan_University	Changsha
Cyanopica_cyanus	Hunan_University	Changsha
Urocissa_erythrorhyncha	Hunan_University	Changsha
Pica_pica	Hunan_University	Changsha
Parus_major	Hunan_University	Changsha
Spizixos_semitorques	Hunan_University	Changsha
Pycnonotus_xanthorrhous	Hunan_University	Changsha
Pycnonotus_sinensis	Hunan_University	Changsha
Hemixos_castanonotus	Hunan_University	Changsha
Aegithalos_caudatus	Hunan_University	Changsha
Aegithalos_concinnus	Hunan_University	Changsha
Phylloscopus_ricketti	Hunan_University	Changsha
Acrocephalus_arundinaceus	Hunan_University	Changsha
Prinia_inornata	Hunan_University	Changsha
Pomatorhinus_ruficollis	Hunan_University	Changsha
Stachyris_ruficeps	Hunan_University	Changsha
Garrulax_canorus	Hunan_University	Changsha
Garrulax_perspicillatus	Hunan_University	Changsha
Garrulax_albogularis	Hunan_University	Changsha
Garrulax_pectoralis	Hunan_University	Changsha
Garrulax_sannio	Hunan_University	Changsha
Paradoxornis_webbianus	Hunan_University	Changsha
Zosterops_japonicus	Hunan_University	Changsha
Acridotheres_cristatellus	Hunan_University	Changsha
Turdus_merula	Hunan_University	Changsha
Copsychus_saularis	Hunan_University	Changsha
Phoenicurus_auroreus	Hunan_University	Changsha
Myophonus_caeruleus	Hunan_University	Changsha
Passer_montanus	Hunan_University	Changsha
Lonchura_punctulata	Hunan_University	Changsha
[truncated: 3,487 more rows]
