# Supplementary material for: Ecological Correlates of Ecological Specialization of Avian Communities in University Campuses of China
Source: Biology (Basel). 2025 May 19;14(5):570. doi: 10.3390/biology14050570 (PMC12109526; doi:10.3390/biology14050570)
Supplement: Supplementary file 1 [file biology-14-00570-s001.zip › Supplementary Table S2 Traits of Birds.xlsx]

## Sheet: SpeciesList(1)
Species	Diet-Inv	Diet-Vend	Diet-Vect	Diet-Vfish	Diet-Vunk	Diet-Scav	Diet-Fruit	Diet-Nect	Diet-Seed	Diet-PlantO	Diet_Gini	ForStrat-watbelowsurf	ForStrat-wataroundsurf	ForStrat-ground	ForStrat-understory	ForStrat-midhigh	ForStrat-canopy	ForStrat-aerial	ForStrat_Gini
Abroscopus_albogularis	100	0	0	0	0	0	0	0	0	0	1	0	0	0	100	0	0	0	1
Accipiter_gentilis	0	90	10	0	0	0	0	0	0	0	0.977778	0	0	100	0	0	0	0	1
Accipiter_gularis	10	80	10	0	0	0	0	0	0	0	0.933333	0	0	10	10	60	10	10	0.666667
Accipiter_nisus	0	100	0	0	0	0	0	0	0	0	1	0	0	20	20	20	20	20	0.333333
Accipiter_soloensis	10	20	70	0	0	0	0	0	0	0	0.911111	0	0	100	0	0	0	0	1
Accipiter_trivirgatus	20	60	20	0	0	0	0	0	0	0	0.866667	0	0	33	33	33	0	0	0.666667
Accipiter_virgatus	20	60	20	0	0	0	0	0	0	0	0.866667	0	0	50	0	30	20	0	0.766667
Acridotheres_cristatellus	50	0	0	0	0	10	40	0	0	0	0.866667	0	0	0	50	50	0	0	0.833333
Acridotheres_grandis	60	0	0	0	0	0	20	0	20	0	0.866667	0	0	0	70	30	0	0	0.9
Acridotheres_tristis	40	10	10	10	0	0	10	10	10	0	0.533333	0	0	70	20	10	0	0	0.866667
Acrocephalus_agricola	100	0	0	0	0	0	0	0	0	0	1	0	50	50	0	0	0	0	0.833333
Acrocephalus_arundinaceus	70	0	20	0	0	0	10	0	0	0	0.911111	0	20	20	60	0	0	0	0.8
Acrocephalus_bistrigiceps	100	0	0	0	0	0	0	0	0	0	1	0	0	50	50	0	0	0	0.833333
Acrocephalus_sorghophilus	80	0	0	0	0	0	0	0	20	0	0.955556	0	0	20	30	20	30	0	0.566667
Acrocephalus_stentoreus	80	0	10	0	0	0	0	0	10	0	0.933333	0	20	20	60	0	0	0	0.8
Aegithalos_caudatus	60	0	0	0	0	0	10	10	10	10	0.777778	0	0	10	40	10	40	0	0.7
Aegithalos_concinnus	70	0	0	0	0	0	20	0	10	0	0.911111	0	0	0	80	0	20	0	0.933333
Aegithalos_iouschistos	70	0	0	0	0	0	0	0	0	30	0.933333	0	0	0	50	0	50	0	0.833333
Aegypius_monachus	0	0	0	0	0	100	0	0	0	0	1	0	0	100	0	0	0	0	1
Aethopyga_christinae	20	0	0	0	0	0	0	30	50	0	0.844444	0	0	0	50	50	0	0	0.833333
Aethopyga_gouldiae	50	0	0	0	0	0	0	50	0	0	0.888889	0	0	20	30	30	20	0	0.566667
Aethopyga_nipalensis	50	0	0	0	0	0	0	50	0	0	0.888889	0	0	0	30	40	30	0	0.7
Aix_galericulata	20	0	0	10	0	0	0	0	40	30	0.777778	0	100	0	0	0	0	0	1
Alauda_gulgula	50	0	0	0	0	0	0	0	50	0	0.888889	0	0	100	0	0	0	0	1
Alcedo_atthis	30	0	0	70	0	0	0	0	0	0	0.933333	100	0	0	0	0	0	0	1
Alcippe_dubia	80	0	0	0	0	0	0	0	20	0	0.955556	0	0	0	100	0	0	0	1
Alcippe_morrisonia	60	0	0	0	0	0	20	0	20	0	0.866667	0	0	0	20	80	0	0	0.933333
Alcippe_ruficapilla	80	0	0	0	0	0	0	0	20	0	0.955556	0	0	0	50	50	0	0	0.833333
Alectoris_magna	10	0	0	0	0	0	0	0	20	70	0.911111	0	0	100	0	0	0	0	1
Anas_platyrhynchos	40	0	10	10	0	0	0	0	20	20	0.711111	20	60	20	0	0	0	0	0.8
Anas_poecilorhyncha	10	0	0	0	0	0	0	0	30	60	0.888889	0	50	50	0	0	0	0	0.833333
Anas_querquedula	40	0	10	10	0	0	0	0	10	30	0.733333	100	0	0	0	0	0	0	1
Anthreptes_singalensis	70	0	0	0	0	0	20	10	0	0	0.911111	0	0	0	20	50	30	0	0.766667
Anthus_hodgsoni	100	0	0	0	0	0	0	0	0	0	1	0	0	100	0	0	0	0	1
Anthus_richardi	70	0	0	0	0	0	0	0	30	0	0.933333	0	0	100	0	0	0	0	1
Anthus_roseatus	100	0	0	0	0	0	0	0	0	0	1	0	0	90	10	0	0	0	0.966667
Anthus_spinoletta	70	0	0	0	0	0	10	0	10	10	0.866667	0	0	80	20	0	0	0	0.933333
Anthus_sylvanus	100	0	0	0	0	0	0	0	0	0	1	0	0	100	0	0	0	0	1
Apus_affinis	100	0	0	0	0	0	0	0	0	0	1	0	0	0	0	10	0	90	0.966667
Apus_apus	100	0	0	0	0	0	0	0	0	0	1	0	0	0	0	0	0	100	1
Apus_nipalensis	100	0	0	0	0	0	0	0	0	0	1	0	0	0	0	10	0	90	0.966667
Apus_pacificus	100	0	0	0	0	0	0	0	0	0	1	0	0	0	0	0	0	100	1
Aquila_chrysaetos	0	80	10	0	0	10	0	0	0	0	0.933333	0	0	100	0	0	0	0	1
Aquila_fasciatus	0	90	10	0	0	0	0	0	0	0	0.977778	0	0	70	0	10	10	10	0.8
Artamus_fuscus	100	0	0	0	0	0	0	0	0	0	1	0	0	0	0	0	30	70	0.9
Aviceda_leuphotes	70	10	20	0	0	0	0	0	0	0	0.911111	0	0	33	33	33	0	0	0.666667
Aythya_ferina	10	0	10	10	0	0	0	0	20	50	0.755556	50	50	0	0	0	0	0	0.833333
Babax_lanceolatus	50	0	0	0	0	0	0	0	50	0	0.888889	0	0	40	40	20	0	0	0.733333
Babax_waddelli	30	0	0	0	0	0	40	0	30	0	0.8	0	0	80	20	0	0	0	0.933333
Bambusicola_thoracicus	20	0	0	0	0	0	0	0	30	50	0.844444	0	0	100	0	0	0	0	1
Blythipicus_pyrrhotis	90	0	0	0	0	0	10	0	0	0	0.977778	0	0	0	80	20	0	0	0.933333
Bombycilla_japonica	40	0	0	0	0	0	60	0	0	0	0.911111	0	0	0	50	50	0	0	0.833333
Brachypteryx_leucophrys	100	0	0	0	0	0	0	0	0	0	1	0	0	100	0	0	0	0	1
Bradypterus_davidi	100	0	0	0	0	0	0	0	0	0	1	0	0	50	50	0	0	0	0.833333
Bradypterus_mandelli	100	0	0	0	0	0	0	0	0	0	1	0	0	50	50	0	0	0	0.833333
Buteo_buteo	0	90	10	0	0	0	0	0	0	0	0.977778	0	0	100	0	0	0	0	1
Cacomantis_merulinus	80	0	0	0	0	0	20	0	0	0	0.955556	0	0	0	0	40	60	0	0.866667
Calandrella_cheleensis	50	0	0	0	0	0	0	0	50	0	0.888889	0	0	100	0	0	0	0	1
Carduelis_ambigua	0	0	0	0	0	0	0	0	100	0	1	0	0	50	50	0	0	0	0.833333
Carduelis_carduelis	10	0	0	0	0	0	20	0	40	30	0.777778	0	0	20	60	20	0	0	0.8
Carduelis_chloris	0	0	0	0	0	0	0	0	100	0	1	0	0	40	30	30	0	0	0.7
Carduelis_flavirostris	20	0	0	0	0	0	0	0	40	40	0.822222	0	0	50	50	0	0	0	0.833333
Carduelis_sinica	20	0	0	0	0	0	0	0	80	0	0.955556	0	0	33	33	33	0	0	0.666667
Carduelis_spinus	10	0	0	0	0	0	30	0	30	30	0.733333	0	0	0	50	50	0	0	0.833333
Carpodacus_eos	0	0	0	0	0	0	0	0	100	0	1	0	0	100	0	0	0	0	1
Carpodacus_erythrinus	10	0	0	0	0	0	20	10	30	30	0.688889	0	0	50	50	0	0	0	0.833333
Carpodacus_pulcherrimus	0	0	0	0	0	0	0	0	50	50	0.888889	0	0	50	50	0	0	0	0.833333
Carpodacus_synoicus	0	0	0	0	0	0	0	0	30	70	0.933333	0	0	100	0	0	0	0	1
Carpodacus_thura	0	0	0	0	0	0	30	0	40	30	0.8	0	0	100	0	0	0	0	1
Carpodacus_trifasciatus	0	0	0	0	0	0	20	0	70	10	0.911111	0	0	70	30	0	0	0	0.9
Carpodacus_vinaceus	0	0	0	0	0	0	0	0	100	0	1	0	0	50	50	0	0	0	0.833333
Centropus_bengalensis	80	0	10	0	0	0	10	0	0	0	0.933333	0	0	90	10	0	0	0	0.966667
Centropus_sinensis	30	30	0	0	0	0	20	0	20	0	0.711111	0	0	70	30	0	0	0	0.9
Certhia_familiaris	60	0	0	0	0	0	0	0	40	0	0.911111	0	0	40	30	30	0	0	0.7
Certhia_himalayana	90	0	0	0	0	0	0	0	10	0	0.977778	0	0	10	30	30	30	0	0.6
Ceryle_rudis	20	0	0	80	0	0	0	0	0	0	0.955556	70	10	20	0	0	0	0	0.866667
Cettia_acanthizoides	100	0	0	0	0	0	0	0	0	0	1	0	0	0	100	0	0	0	1
Cettia_fortipes	100	0	0	0	0	0	0	0	0	0	1	0	0	50	50	0	0	0	0.833333
Cettia_pallidipes	100	0	0	0	0	0	0	0	0	0	1	0	0	50	50	0	0	0	0.833333
Chaimarrornis_leucocephalus	80	0	0	0	0	0	10	0	10	0	0.933333	0	0	80	20	0	0	0	0.933333
Chalcophaps_indica	20	0	0	0	0	0	40	0	40	0	0.822222	0	0	70	10	10	10	0	0.8
Chelidorhynx_hypoxantha	100	0	0	0	0	0	0	0	0	0	1	0	0	10	40	40	10	0	0.7
Chloropsis_hardwickii	30	0	0	0	0	0	40	30	0	0	0.8	0	0	0	50	50	0	0	0.833333
Chrysolophus_amherstiae	40	0	0	0	0	0	10	0	0	50	0.866667	0	0	100	0	0	0	0	1
Chrysolophus_pictus	10	0	0	0	0	0	0	0	0	90	0.977778	0	0	100	0	0	0	0	1
Cinclidium_leucurum	60	0	0	0	0	0	40	0	0	0	0.911111	0	0	70	30	0	0	0	0.9
Cinclus_pallasii	100	0	0	0	0	0	0	0	0	0	1	40	40	20	0	0	0	0	0.733333
Circus_cyaneus	10	70	10	0	0	10	0	0	0	0	0.866667	0	0	100	0	0	0	0	1
Cisticola_juncidis	80	0	0	0	0	0	0	0	20	0	0.955556	0	0	100	0	0	0	0	1
Clamator_coromandus	100	0	0	0	0	0	0	0	0	0	1	0	0	20	20	40	20	0	0.6
Coccothraustes_coccothraustes	10	0	0	0	0	0	20	0	30	40	0.777778	0	0	0	20	60	20	0	0.8
Collocalia_rogersi	100	0	0	0	0	0	0	0	0	0	1	0	0	0	20	0	0	80	0.933333
Columba_livia	10	0	0	0	0	0	0	0	60	30	0.888889	0	0	80	20	0	0	0	0.933333
Columba_rupestris	10	0	0	0	0	0	0	0	70	20	0.911111	0	0	80	20	0	0	0	0.933333
Copsychus_saularis	70	0	0	0	10	0	10	10	0	0	0.866667	0	0	80	20	0	0	0	0.933333
Coracina_melaschistos	80	0	0	0	0	0	20	0	0	0	0.955556	0	0	0	20	0	80	0	0.933333
Corvus_corone	30	20	20	0	0	20	0	0	10	0	0.644444	0	0	90	0	0	0	10	0.966667
Corvus_dauuricus	60	0	0	0	0	0	0	0	40	0	0.911111	0	0	50	20	20	10	0	0.7
Corvus_frugilegus	30	10	10	0	0	10	0	0	40	0	0.733333	0	0	90	10	0	0	0	0.966667
Corvus_macrorhynchos	20	10	10	0	0	30	20	0	10	0	0.6	0	0	100	0	0	0	0	1
Corvus_monedula	30	10	0	0	0	0	30	0	30	0	0.733333	0	0	50	20	20	10	0	0.7
Corvus_torquatus	50	0	0	0	0	10	0	0	40	0	0.866667	0	0	100	0	0	0	0	1
Cuculus_canorus	90	0	0	0	0	0	10	0	0	0	0.977778	0	0	20	20	40	20	0	0.6
Cuculus_fugax	80	0	0	0	0	0	20	0	0	0	0.955556	0	0	0	100	0	0	0	1
Cuculus_micropterus	80	0	0	0	0	0	20	0	0	0	0.955556	0	0	20	0	20	60	0	0.8
Cuculus_poliocephalus	100	0	0	0	0	0	0	0	0	0	1	0	0	20	20	40	20	0	0.6
Cuculus_saturatus	90	0	0	0	0	0	10	0	0	0	0.977778	0	0	20	20	40	20	0	0.6
Cuculus_sparverioides	90	0	0	0	0	0	10	0	0	0	0.977778	0	0	0	0	40	60	0	0.866667
Culicicapa_ceylonensis	100	0	0	0	0	0	0	0	0	0	1	0	0	0	30	30	40	0	0.7
Cyanopica_cyanus	80	0	0	0	0	0	10	0	10	0	0.933333	0	0	0	20	60	20	0	0.8
Cyornis_banyumas	100	0	0	0	0	0	0	0	0	0	1	0	0	0	50	50	0	0	0.833333
Cyornis_hainanus	100	0	0	0	0	0	0	0	0	0	1	0	0	0	0	100	0	0	1
Cyornis_rubeculoides	100	0	0	0	0	0	0	0	0	0	1	0	0	20	70	10	0	0	0.866667
Delichon_dasypus	100	0	0	0	0	0	0	0	0	0	1	0	0	0	0	0	20	80	0.933333
Delichon_urbicum	100	0	0	0	0	0	0	0	0	0	1	0	0	0	0	33	33	33	0.666667
Dendrocitta_formosae	40	10	10	0	0	10	10	10	10	0	0.533333	0	0	30	20	30	20	0	0.566667
Dendrocopos_canicapillus	70	0	0	0	0	0	10	0	10	10	0.866667	0	0	0	33	33	33	0	0.666667
Dendrocopos_hyperythrus	70	0	0	0	0	0	0	20	0	10	0.911111	0	0	0	0	50	50	0	0.833333
Dendrocopos_leucotos	70	0	0	0	0	0	20	0	10	0	0.911111	0	0	0	20	60	10	10	0.766667
Dendrocopos_major	50	10	0	0	0	10	0	0	30	0	0.822222	0	0	0	20	40	30	10	0.666667
Dendrocopos_minor	90	0	0	0	0	0	10	0	0	0	0.977778	0	0	0	20	20	60	0	0.8
Dendronanthus_indicus	100	0	0	0	0	0	0	0	0	0	1	0	0	100	0	0	0	0	1
Dicaeum_concolor	30	0	0	0	0	0	40	30	0	0	0.8	0	0	0	30	20	50	0	0.766667
Dicaeum_cruentatum	20	0	0	0	0	0	40	20	20	0	0.733333	0	0	0	30	40	30	0	0.7
Dicaeum_ignipectus	20	0	0	0	0	0	40	40	0	0	0.822222	0	0	0	0	30	70	0	0.9
Dicrurus_aeneus	90	0	0	0	0	0	0	10	0	0	0.933333	0	0	0	0	40	40	20	0.733333
Dicrurus_hottentottus	50	0	10	0	0	0	0	40	0	0	0.866667	0	0	0	20	60	20	0	0.8
Dicrurus_leucophaeus	80	10	10	0	0	0	0	0	0	0	0.933333	0	0	0	0	40	30	30	0.7
Dicrurus_macrocercus	90	0	0	0	0	0	0	10	0	0	0.977778	0	0	0	0	40	40	20	0.733333
Elanus_caeruleus	20	60	20	0	0	0	0	0	0	0	0.866667	0	0	100	0	0	0	0	1
Emberiza_cia	20	0	0	0	0	0	0	0	80	0	0.955556	0	0	100	0	0	0	0	1
Emberiza_cioides	30	0	0	0	0	0	0	0	60	10	0.888889	0	0	100	0	0	0	0	1
Emberiza_elegans	30	0	0	0	0	0	0	0	60	10	0.888889	0	0	0	20	60	20	0	0.8
Emberiza_fucata	30	0	0	0	0	0	0	0	60	10	0.888889	0	0	0	50	50	0	0	0.833333
Emberiza_godlewskii	30	0	0	0	0	0	0	0	60	10	0.888889	0	0	100	0	0	0	0	1
Emberiza_spodocephala	70	0	0	0	0	0	0	0	30	0	0.933333	0	0	90	10	0	0	0	0.966667
Emberiza_tristrami	30	0	0	0	0	0	0	0	60	10	0.888889	0	0	0	50	40	10	0	0.8
Enicurus_leschenaulti	100	0	0	0	0	0	0	0	0	0	1	0	0	100	0	0	0	0	1
Enicurus_scouleri	90	0	0	0	0	0	0	0	0	10	0.977778	0	0	80	20	0	0	0	0.933333
Eophona_migratoria	20	0	0	0	0	0	30	0	50	0	0.844444	0	0	33	33	33	0	0	0.666667
Eremophila_alpestris	50	0	0	0	0	0	0	0	50	0	0.888889	0	0	100	0	0	0	0	1
Eudynamys_scolopaceus	10	0	0	0	0	0	80	10	0	0	0.933333	0	0	0	0	20	80	0	0.933333
Eumyias_thalassinus	70	0	0	0	0	0	30	0	0	0	0.933333	0	0	20	0	40	40	0	0.733333
Eurystomus_orientalis	100	0	0	0	0	0	0	0	0	0	1	0	0	20	40	20	10	10	0.566667
Falco_amurensis	60	20	20	0	0	0	0	0	0	0	0.866667	0	0	40	20	20	0	20	0.6
Falco_subbuteo	70	30	0	0	0	0	0	0	0	0	0.933333	0	0	0	33	33	0	33	0.666667
Falco_tinnunculus	10	90	0	0	0	0	0	0	0	0	0.977778	0	0	80	10	10	0	0	0.9
Ficedula_albicilla	100	0	0	0	0	0	0	0	0	0	1	0	0	0	30	50	20	0	0.766667
Ficedula_hodgsonii	50	0	0	0	0	0	50	0	0	0	0.888889	0	0	0	50	50	0	0	0.833333
Ficedula_hyperythra	90	0	0	0	0	0	10	0	0	0	0.977778	0	0	0	80	20	0	0	0.933333
Ficedula_mugimaki	80	0	0	0	0	0	10	0	10	0	0.933333	0	0	10	0	50	40	0	0.8
Ficedula_narcissina	80	0	0	0	0	0	20	0	0	0	0.955556	0	0	0	33	33	33	0	0.666667
Ficedula_strophiata	100	0	0	0	0	0	0	0	0	0	1	0	0	10	40	50	0	0	0.8
Ficedula_superciliaris	100	0	0	0	0	0	0	0	0	0	1	0	0	10	10	40	40	0	0.7
Ficedula_tricolor	100	0	0	0	0	0	0	0	0	0	1	0	0	33	33	33	0	0	0.666667
Ficedula_zanthopygia	70	0	0	0	0	0	30	0	0	0	0.933333	0	0	0	33	33	33	0	0.666667
Francolinus_pintadeanus	30	0	0	0	0	0	0	0	40	30	0.8	0	0	100	0	0	0	0	1
Galerida_cristata	40	0	0	0	0	0	0	0	40	20	0.822222	0	0	100	0	0	0	0	1
Garrulax_affinis	30	0	0	0	0	0	70	0	0	0	0.933333	0	0	40	40	20	0	0	0.733333
Garrulax_albogularis	60	0	0	0	0	0	20	0	20	0	0.866667	0	0	80	0	20	0	0	0.933333
Garrulax_canorus	70	0	0	0	0	0	10	0	10	10	0.866667	0	0	100	0	0	0	0	1
Garrulax_chinensis	70	0	0	0	0	0	0	0	10	20	0.911111	0	0	0	50	50	0	0	0.833333
Garrulax_davidi	60	0	0	0	0	0	10	0	20	10	0.844444	0	0	33	33	33	0	0	0.666667
Garrulax_elliotii	80	0	0	0	0	0	0	0	0	20	0.955556	0	0	50	50	0	0	0	0.833333
Garrulax_henrici	30	0	0	0	0	0	70	0	0	0	0.933333	0	0	100	0	0	0	0	1
Garrulax_leucolophus	60	0	10	0	0	0	10	10	10	0	0.777778	0	0	100	0	0	0	0	1
Garrulax_maximus	80	0	0	0	0	0	0	0	0	20	0.955556	0	0	80	10	10	0	0	0.9
Garrulax_monileger	50	0	10	0	0	0	20	0	10	10	0.755556	0	0	80	0	20	0	0	0.933333
Garrulax_pectoralis	70	0	0	0	0	0	30	0	0	0	0.933333	0	0	60	20	20	0	0	0.8
Garrulax_perspicillatus	80	0	0	0	0	0	10	0	10	0	0.933333	0	0	100	0	0	0	0	1
Garrulax_sannio	70	0	0	0	0	0	10	0	10	10	0.866667	0	0	50	50	0	0	0	0.833333
Garrulus_glandarius	40	10	0	0	0	0	30	0	20	0	0.777778	0	0	60	20	20	0	0	0.8
Gracula_religiosa	20	0	10	0	0	0	60	10	0	0	0.844444	0	0	0	30	40	30	0	0.7
Gyps_himalayensis	0	0	0	0	0	100	0	0	0	0	1	0	0	100	0	0	0	0	1
Halcyon_pileata	60	0	10	30	0	0	0	0	0	0	0.888889	20	20	40	20	0	0	0	0.6
Halcyon_smyrnensis	30	0	30	40	0	0	0	0	0	0	0.8	40	20	40	0	0	0	0	0.733333
Harpactes_erythrocephalus	70	0	0	0	0	0	10	0	10	10	0.866667	0	0	0	10	60	30	0	0.833333
Hemixos_castanonotus	50	0	0	0	0	0	50	0	0	0	0.888889	0	0	0	33	33	33	0	0.666667
Heterophasia_annectens	80	0	0	0	0	0	0	0	20	0	0.955556	0	0	0	10	10	80	0	0.9
Heterophasia_melanoleuca	50	0	0	0	0	0	30	20	0	0	0.844444	0	0	0	20	40	40	0	0.733333
Hirundo_daurica	100	0	0	0	0	0	0	0	0	0	1	0	0	0	30	20	20	30	0.566667
Hirundo_rupestris	100	0	0	0	0	0	0	0	0	0	1	0	0	40	40	20	0	0	0.733333
Hirundo_rustica	80	0	0	0	0	0	10	0	10	0	0.933333	0	0	30	30	40	0	0	0.7
Hodgsonius_phaenicuroides	60	0	0	0	0	0	40	0	0	0	0.911111	0	0	100	0	0	0	0	1
Hypothymis_azurea	100	0	0	0	0	0	0	0	0	0	1	0	0	0	30	50	20	0	0.766667
Hypsipetes_leucocephalus	20	0	0	0	0	0	40	20	0	20	0.733333	0	0	0	10	20	70	0	0.866667
Hypsipetes_mcclellandii	40	0	0	0	0	0	40	10	0	10	0.8	0	0	0	50	50	0	0	0.833333
Ictinaetus_malayensis	20	50	30	0	0	0	0	0	0	0	0.844444	0	0	0	0	30	70	0	0.9
Jynx_torquilla	100	0	0	0	0	0	0	0	0	0	1	0	0	60	20	20	0	0	0.8
Lanius_collurioides	80	10	10	0	0	0	0	0	0	0	0.933333	0	0	100	0	0	0	0	1
Lanius_cristatus	80	10	10	0	0	0	0	0	0	0	0.933333	0	0	80	10	10	0	0	0.9
Lanius_isabellinus	80	10	10	0	0	0	0	0	0	0	0.933333	0	0	70	20	10	0	0	0.866667
Lanius_schach	60	20	20	0	0	0	0	0	0	0	0.866667	0	0	80	10	10	0	0	0.9
Lanius_sphenocercus	80	10	10	0	0	0	0	0	0	0	0.933333	0	0	80	20	0	0	0	0.933333
Lanius_tephronotus	80	10	10	0	0	0	0	0	0	0	0.933333	0	0	100	0	0	0	0	1
Lanius_tigrinus	80	10	10	0	0	0	0	0	0	0	0.933333	0	0	25	25	25	25	0	0.5
Leiothrix_lutea	80	0	0	0	0	0	10	0	10	0	0.933333	0	0	40	40	20	0	0	0.733333
Leptopoecile_elegans	100	0	0	0	0	0	0	0	0	0	1	0	0	0	50	40	10	0	0.8
Leptopoecile_sophiae	80	0	0	0	0	0	10	0	10	0	0.933333	0	0	0	50	40	10	0	0.8
Leucosticte_nemoricola	20	0	0	0	0	0	0	0	80	0	0.955556	0	0	100	0	0	0	0	1
Lonchura_punctulata	10	0	0	0	0	0	20	0	50	20	0.8	0	0	50	50	0	0	0	0.833333
Lonchura_striata	0	0	0	0	0	0	0	0	90	10	0.977778	0	0	50	50	0	0	0	0.833333
Lophura_nycthemera	30	0	0	0	0	0	30	0	40	0	0.8	0	0	100	0	0	0	0	1
Loxia_curvirostra	20	0	0	0	0	0	0	0	30	50	0.844444	0	0	0	0	80	20	0	0.933333
Luscinia_calliope	80	0	0	0	0	0	0	0	0	20	0.955556	0	0	50	50	0	0	0	0.833333
Luscinia_cyane	70	0	0	0	0	0	10	0	20	0	0.911111	0	0	50	50	0	0	0	0.833333
Luscinia_pectardens	100	0	0	0	0	0	0	0	0	0	1	0	0	100	0	0	0	0	1
Luscinia_sibilans	100	0	0	0	0	0	0	0	0	0	1	0	0	100	0	0	0	0	1
Megaceryle_lugubris	50	0	0	50	0	0	0	0	0	0	0.888889	80	20	0	0	0	0	0	0.933333
Megalaima_faber	10	0	0	0	0	0	90	0	0	0	0.977778	0	0	0	0	40	60	0	0.866667
Megalaima_haemacephala	40	0	0	0	0	0	60	0	0	0	0.911111	0	0	0	33	33	33	0	0.666667
Megalaima_virens	20	0	0	0	0	0	60	0	0	20	0.866667	0	0	20	40	40	0	0	0.733333
Melanochlora_sultanea	70	0	0	0	0	0	20	0	10	0	0.911111	0	0	0	20	40	40	0	0.733333
Melanocorypha_mongolica	50	0	0	0	0	0	0	0	50	0	0.888889	0	0	100	0	0	0	0	1
Melophus_lathami	30	0	0	0	0	0	0	0	70	0	0.933333	0	0	100	0	0	0	0	1
Merops_viridis	100	0	0	0	0	0	0	0	0	0	1	0	0	10	30	60	0	0	0.833333
Milvus_migrans	0	10	10	10	0	70	0	0	0	0	0.866667	0	20	60	0	0	0	20	0.8
Minla_cyanouroptera	40	0	0	0	0	0	30	0	30	0	0.8	0	0	0	0	20	80	0	0.933333
Minla_ignotincta	80	0	0	0	0	0	0	0	20	0	0.955556	0	0	0	33	33	33	0	0.666667
Monticola_gularis	100	0	0	0	0	0	0	0	0	0	1	0	0	60	20	20	0	0	0.8
Monticola_rufiventris	80	0	10	0	0	0	10	0	0	0	0.933333	0	0	100	0	0	0	0	1
Monticola_saxatilis	80	0	10	0	0	0	10	0	0	0	0.933333	0	0	100	0	0	0	0	1
Monticola_solitarius	40	10	20	0	0	0	20	0	10	0	0.711111	0	0	80	0	20	0	0	0.933333
Motacilla_alba	100	0	0	0	0	0	0	0	0	0	1	0	0	100	0	0	0	0	1
Motacilla_cinerea	100	0	0	0	0	0	0	0	0	0	1	0	0	100	0	0	0	0	1
Motacilla_citreola	100	0	0	0	0	0	0	0	0	0	1	0	0	100	0	0	0	0	1
Muscicapa_dauurica	100	0	0	0	0	0	0	0	0	0	1	0	0	20	40	40	0	0	0.733333
Muscicapa_muttui	100	0	0	0	0	0	0	0	0	0	1	0	0	0	50	50	0	0	0.833333
Muscicapa_sibirica	100	0	0	0	0	0	0	0	0	0	1	0	0	20	60	20	0	0	0.8
Myophonus_caeruleus	60	0	10	0	0	0	30	0	0	0	0.888889	0	0	100	0	0	0	0	1
Nectarinia_jugularis	40	0	0	0	0	0	30	30	0	0	0.8	0	0	0	60	20	20	0	0.8
Netta_rufina	0	0	0	0	0	0	0	0	30	70	0.933333	50	50	0	0	0	0	0	0.833333
Niltava_davidi	50	0	0	0	0	0	50	0	0	0	0.888889	0	0	0	100	0	0	0	1
Niltava_macgrigoriae	80	0	0	0	0	0	20	0	0	0	0.955556	0	0	0	100	0	0	0	1
Niltava_sundara	80	0	0	0	0	0	20	0	0	0	0.955556	0	0	50	50	0	0	0	0.833333
Nucifraga_caryocatactes	30	10	0	0	0	0	0	0	60	0	0.888889	0	0	40	20	20	20	0	0.6
Oenanthe_isabellina	70	0	0	0	10	0	0	0	20	0	0.911111	0	0	100	0	0	0	0	1
Oenanthe_pleschanka	80	0	0	0	0	0	20	0	0	0	0.955556	0	0	60	20	20	0	0	0.8
Oriolus_chinensis	20	10	0	0	10	0	60	0	0	0	0.844444	0	0	20	10	30	40	0	0.666667
Orthotomus_cuculatus	100	0	0	0	0	0	0	0	0	0	1	0	0	0	30	70	0	0	0.9
Orthotomus_sutorius	90	0	0	0	0	0	0	10	0	0	0.977778	0	0	33	33	33	0	0	0.666667
Pandion_haliaetus	0	0	0	100	0	0	0	0	0	0	1	40	60	0	0	0	0	0	0.866667
Paradoxornis_alphonsianus	100	0	0	0	0	0	0	0	0	0	1	0	0	0	100	0	0	0	1
Paradoxornis_conspicillatus	50	0	0	0	0	0	0	0	30	20	0.844444	0	0	0	80	20	0	0	0.933333
Paradoxornis_gularis	30	0	0	0	0	0	0	0	50	20	0.844444	0	0	20	20	30	30	0	0.566667
Paradoxornis_guttaticollis	60	0	0	0	0	0	20	0	20	0	0.866667	0	0	0	100	0	0	0	1
Paradoxornis_heudei	100	0	0	0	0	0	0	0	0	0	1	0	0	0	100	0	0	0	1
Paradoxornis_webbianus	20	0	0	0	0	0	20	0	20	40	0.733333	0	0	0	80	20	0	0	0.933333
Parus_ater	40	0	0	0	0	10	0	10	20	20	0.711111	0	0	100	0	0	0	0	1
Parus_dichrous	100	0	0	0	0	0	0	0	0	0	1	0	0	0	20	80	0	0	0.933333
Parus_hypermelaenus	50	0	0	0	0	0	20	0	20	10	0.8	0	0	0	20	80	0	0	0.933333
Parus_major	40	0	0	0	0	10	20	10	20	0	0.711111	0	0	0	20	60	20	0	0.8
Parus_montanus	60	0	0	0	0	0	20	0	20	0	0.866667	0	0	0	20	80	0	0	0.933333
Parus_monticolus	50	0	0	0	0	0	20	0	20	10	0.8	0	0	0	30	30	40	0	0.7
Parus_palustris	50	0	0	0	0	0	20	0	20	10	0.8	0	0	0	20	80	0	0	0.933333
Parus_rubidiventris	80	0	0	0	0	0	0	0	20	0	0.955556	0	0	0	0	40	60	0	0.866667
Parus_spilonotus	80	0	0	0	0	0	10	0	0	10	0.933333	0	0	0	20	80	0	0	0.933333
Parus_venustulus	80	0	0	0	0	0	0	0	20	0	0.955556	0	0	0	50	50	0	0	0.833333
Passer_domesticus	10	0	0	0	0	0	0	0	60	30	0.888889	0	0	50	50	0	0	0	0.833333
Passer_montanus	40	0	0	0	0	0	0	0	60	0	0.911111	0	0	33	33	33	0	0	0.666667
Passer_rutilans	30	0	0	0	0	0	10	0	60	0	0.888889	0	0	50	50	0	0	0	0.833333
Perdix_dauurica	20	0	0	0	0	0	40	0	40	0	0.822222	0	0	100	0	0	0	0	1
Perdix_hodgsoniae	50	0	0	0	0	0	0	0	50	0	0.888889	0	0	100	0	0	0	0	1
Pericrocotus_brevirostris	80	0	0	0	0	0	0	0	0	20	0.955556	0	0	0	33	33	33	0	0.666667
Pericrocotus_cantonensis	100	0	0	0	0	0	0	0	0	0	1	0	0	0	0	0	100	0	1
Pericrocotus_ethologus	80	0	0	0	0	0	10	0	0	10	0.933333	0	0	0	0	0	80	20	0.933333
Pericrocotus_flammeus	100	0	0	0	0	0	0	0	0	0	1	0	0	0	0	0	100	0	1
Pericrocotus_roseus	100	0	0	0	0	0	0	0	0	0	1	0	0	0	0	30	70	0	0.9
Pericrocotus_solaris	100	0	0	0	0	0	0	0	0	0	1	0	0	0	0	0	100	0	1
Pernis_ptilorhyncus	80	10	10	0	0	0	0	0	0	0	0.933333	0	0	20	40	40	0	0	0.733333
Phasianus_colchicus	10	0	0	0	0	0	30	0	30	30	0.733333	0	0	100	0	0	0	0	1
Phoenicurus_auroreus	60	0	0	0	0	0	0	0	30	10	0.888889	0	0	50	50	0	0	0	0.833333
Phoenicurus_frontalis	100	0	0	0	0	0	0	0	0	0	1	0	0	0	33	33	33	0	0.666667
Phoenicurus_hodgsoni	50	0	0	0	0	0	50	0	0	0	0.888889	0	0	0	50	50	0	0	0.833333
Phoenicurus_ochruros	60	0	0	0	0	0	30	0	10	0	0.888889	0	0	60	40	0	0	0	0.866667
Phoenicurus_schisticeps	60	0	0	0	0	0	20	0	20	0	0.866667	0	0	20	40	40	0	0	0.733333
Phylloscopus_affinis	100	0	0	0	0	0	0	0	0	0	1	0	0	50	50	0	0	0	0.833333
Phylloscopus_armandii	100	0	0	0	0	0	0	0	0	0	1	0	0	33	33	33	0	0	0.666667
Phylloscopus_chloronotus	100	0	0	0	0	0	0	0	0	0	1	0	0	0	50	0	50	0	0.833333
Phylloscopus_claudiae	80	0	0	0	0	0	20	0	0	0	0.955556	0	0	0	20	40	40	0	0.733333
Phylloscopus_davisoni	100	0	0	0	0	0	0	0	0	0	1	0	0	0	20	20	60	0	0.8
Phylloscopus_forresti	100	0	0	0	0	0	0	0	0	0	1	0	0	0	50	0	50	0	0.833333
Phylloscopus_fuscatus	80	0	0	0	0	0	0	0	20	0	0.955556	0	0	0	50	50	0	0	0.833333
Phylloscopus_goodsoni	80	0	0	0	0	0	20	0	0	0	0.955556	0	0	0	20	40	40	0	0.733333
Phylloscopus_humei	100	0	0	0	0	0	0	0	0	0	1	0	0	0	33	33	33	0	0.666667
Phylloscopus_inornatus	90	0	0	0	0	0	0	0	10	0	0.977778	0	0	10	30	30	30	0	0.6
Phylloscopus_kansuensis	100	0	0	0	0	0	0	0	0	0	1	0	0	30	10	30	30	0	0.6
Phylloscopus_magnirostris	100	0	0	0	0	0	0	0	0	0	1	0	0	0	0	20	80	0	0.933333
Phylloscopus_proregulus	100	0	0	0	0	0	0	0	0	0	1	0	0	0	50	0	50	0	0.833333
Phylloscopus_pulcher	80	0	0	0	0	0	0	20	0	0	0.955556	0	0	0	0	40	60	0	0.866667
Phylloscopus_reguloides	80	0	0	0	0	0	20	0	0	0	0.955556	0	0	0	20	40	40	0	0.733333
Phylloscopus_ricketti	100	0	0	0	0	0	0	0	0	0	1	0	0	0	0	0	100	0	1
Phylloscopus_schwarzi	100	0	0	0	0	0	0	0	0	0	1	0	0	50	50	0	0	0	0.833333
Phylloscopus_subaffinis	100	0	0	0	0	0	0	0	0	0	1	0	0	30	10	30	30	0	0.6
Phylloscopus_trochiloides	80	0	0	0	0	0	10	0	10	0	0.933333	0	0	0	33	33	33	0	0.666667
Phylloscopus_xanthoschistos	90	0	0	0	0	0	10	0	0	0	0.977778	0	0	0	20	30	50	0	0.766667
Phylloscopus_yunnanensis	100	0	0	0	0	0	0	0	0	0	1	0	0	0	50	0	50	0	0.833333
Pica_pica	20	20	20	0	0	20	10	0	10	0	0.533333	0	0	70	10	10	0	10	0.8
Picumnus_innominatus	100	0	0	0	0	0	0	0	0	0	1	0	0	0	50	50	0	0	0.833333
Picus_canus	70	0	0	0	0	0	10	10	10	0	0.866667	0	0	100	0	0	0	0	1
Pitta_nympha	100	0	0	0	0	0	0	0	0	0	1	0	0	100	0	0	0	0	1
Pnoepyga_pusilla	100	0	0	0	0	0	0	0	0	0	1	0	0	70	30	0	0	0	0.9
Pomatorhinus_erythrocnemis	100	0	0	0	0	0	0	0	0	0	1	0	0	100	0	0	0	0	1
Pomatorhinus_gravivox	100	0	0	0	0	0	0	0	0	0	1	0	0	100	0	0	0	0	1
Pomatorhinus_ruficollis	80	0	0	0	0	0	10	0	10	0	0.933333	0	0	0	80	20	0	0	0.933333
Pomatorhinus_swinhoei	100	0	0	0	0	0	0	0	0	0	1	0	0	100	0	0	0	0	1
Prinia_atrogularis	100	0	0	0	0	0	0	0	0	0	1	0	0	20	80	0	0	0	0.933333
Prinia_crinigera	100	0	0	0	0	0	0	0	0	0	1	0	0	50	50	0	0	0	0.833333
Prinia_flaviventris	100	0	0	0	0	0	0	0	0	0	1	0	0	0	100	0	0	0	1
Prinia_hodgsonii	100	0	0	0	0	0	0	0	0	0	1	0	0	0	50	50	0	0	0.833333
Prinia_inornata	100	0	0	0	0	0	0	0	0	0	1	0	0	50	50	0	0	0	0.833333
Prinia_polychroa	100	0	0	0	0	0	0	0	0	0	1	0	0	50	50	0	0	0	0.833333
Prinia_rufescens	100	0	0	0	0	0	0	0	0	0	1	0	0	0	100	0	0	0	1
Prinia_subflava	90	0	0	0	0	0	0	10	0	0	0.977778	0	0	50	50	0	0	0	0.833333
Prunella_atrogularis	70	0	0	0	0	0	0	0	30	0	0.933333	0	0	60	20	20	0	0	0.8
Prunella_fulvescens	60	0	0	0	0	0	10	0	30	0	0.888889	0	0	70	10	10	10	0	0.8
Prunella_immaculata	50	0	0	0	0	0	20	0	30	0	0.844444	0	0	100	0	0	0	0	1
Prunella_rubeculoides	50	0	0	0	0	0	0	0	50	0	0.888889	0	0	100	0	0	0	0	1
Prunella_strophiata	60	0	0	0	0	0	20	0	20	0	0.866667	0	0	100	0	0	0	0	1
Psarisomus_dalhousiae	100	0	0	0	0	0	0	0	0	0	1	0	0	33	33	33	0	0	0.666667
Psittacula_derbiana	0	0	0	0	0	0	50	0	50	0	0.888889	0	0	0	33	33	33	0	0.666667
Psittacula_eupatria	0	0	0	0	0	0	40	20	20	20	0.733333	0	0	0	50	50	0	0	0.833333
Psittacula_finschii	0	0	0	0	0	0	30	0	30	40	0.8	0	0	20	20	40	20	0	0.6
Pteruthius_flaviscapis	70	0	0	0	0	0	20	0	10	0	0.911111	0	0	0	0	20	80	0	0.933333
Pycnonotus_aurigaster	20	0	0	0	10	0	20	20	10	20	0.533333	0	0	20	30	30	0	20	0.566667
Pycnonotus_cafer	20	0	0	0	10	0	20	20	10	20	0.533333	0	0	20	30	30	0	20	0.566667
Pycnonotus_jocosus	20	0	0	0	0	0	20	20	20	20	0.555556	0	0	20	40	40	0	0	0.733333
Pycnonotus_sinensis	20	0	0	0	0	0	50	0	0	30	0.844444	0	0	0	40	40	0	20	0.733333
Pycnonotus_xanthorrhous	20	0	0	0	0	0	60	0	20	0	0.866667	0	0	50	50	0	0	0	0.833333
Pyrrhocorax_pyrrhocorax	50	0	0	0	10	10	10	0	20	0	0.755556	0	0	70	0	30	0	0	0.9
Pyrrhula_erythaca	10	0	0	0	0	0	0	10	30	50	0.822222	0	0	50	50	0	0	0	0.833333
Regulus_regulus	100	0	0	0	0	0	0	0	0	0	1	0	0	0	50	50	0	0	0.833333
Remiz_consobrinus	60	0	0	0	0	0	0	0	40	0	0.911111	0	0	30	70	0	0	0	0.9
Rhinomyias_brunneatus	100	0	0	0	0	0	0	0	0	0	1	0	0	30	30	40	0	0	0.7
Rhipidura_albicollis	100	0	0	0	0	0	0	0	0	0	1	0	0	0	40	40	20	0	0.733333
Rhodopechys_obsoletus	10	0	0	0	0	0	0	0	30	60	0.888889	0	0	100	0	0	0	0	1
Rhopophilus_pekinensis	100	0	0	0	0	0	0	0	0	0	1	0	0	0	50	50	0	0	0.833333
Rhyacornis_fuliginosa	80	0	0	0	0	0	10	0	10	0	0.933333	0	0	50	25	25	0	0	0.75
Riparia_riparia	100	0	0	0	0	0	0	0	0	0	1	0	0	0	40	60	0	0	0.866667
Saxicola_ferreus	90	0	0	0	0	0	0	0	10	0	0.977778	0	0	80	10	10	0	0	0.9
Saxicola_torquatus	70	0	0	0	10	0	10	0	10	0	0.866667	0	0	100	0	0	0	0	1
Seicercus_burkii	100	0	0	0	0	0	0	0	0	0	1	0	0	0	0	100	0	0	1
Seicercus_castaniceps	100	0	0	0	0	0	0	0	0	0	1	0	0	0	0	50	50	0	0.833333
Seicercus_soror	100	0	0	0	0	0	0	0	0	0	1	0	0	0	0	100	0	0	1
Seicercus_tephrocephalus	100	0	0	0	0	0	0	0	0	0	1	0	0	0	0	100	0	0	1
Seicercus_valentini	100	0	0	0	0	0	0	0	0	0	1	0	0	0	0	100	0	0	1
Serinus_thibetanus	0	0	0	0	0	0	0	0	100	0	1	0	0	20	0	0	80	0	0.933333
Sitta_europaea	70	0	0	0	0	0	0	10	10	10	0.866667	0	0	33	33	33	0	0	0.666667
Sitta_nagaensis	70	0	0	0	0	0	0	0	30	0	0.933333	0	0	60	20	20	0	0	0.8
Sitta_villosa	50	0	0	0	0	0	0	0	50	0	0.888889	0	0	0	0	40	60	0	0.866667
Spilornis_cheela	10	20	60	10	0	0	0	0	0	0	0.844444	0	0	50	0	25	25	0	0.75
Spizixos_canifrons	20	0	0	0	0	0	40	0	40	0	0.822222	0	0	10	30	30	30	0	0.6
Spizixos_semitorques	50	0	0	0	0	0	50	0	0	0	0.888889	0	0	0	20	40	40	0	0.733333
Stachyris_ruficeps	80	0	0	0	0	0	20	0	0	0	0.955556	0	0	0	20	80	0	0	0.933333
Stigmatopelia_chinensis	0	0	0	0	0	0	0	0	100	0	1	0	0	100	0	0	0	0	1
Streptopelia_decaocto	10	0	0	0	0	0	30	0	40	20	0.777778	0	0	80	10	10	0	0	0.9
Streptopelia_orientalis	0	0	0	0	0	0	20	0	40	40	0.822222	0	0	100	0	0	0	0	1
Streptopelia_tranquebarica	0	0	0	0	0	0	0	0	60	40	0.911111	0	0	100	0	0	0	0	1
Sturnus_cineraceus	60	0	10	0	0	0	30	0	0	0	0.888889	0	0	80	20	0	0	0	0.933333
Sturnus_malabaricus	30	0	0	0	0	0	40	10	10	10	0.733333	0	0	10	20	30	40	0	0.666667
Sturnus_nigricollis	70	0	0	0	0	0	0	0	30	0	0.933333	0	0	80	20	0	0	0	0.933333
Sturnus_roseus	60	0	0	0	0	0	40	0	0	0	0.911111	0	0	100	0	0	0	0	1
Sturnus_sericeus	40	0	0	0	0	0	60	0	0	0	0.911111	0	0	40	20	20	20	0	0.6
Sturnus_sinensis	80	0	0	0	0	0	20	0	0	0	0.955556	0	0	100	0	0	0	0	1
Sturnus_sturninus	60	0	0	0	0	0	20	0	20	0	0.866667	0	0	100	0	0	0	0	1
Surniculus_lugubris	80	0	0	0	0	0	0	0	20	0	0.955556	0	0	0	0	20	80	0	0.933333
Sylvia_minula	80	0	0	0	0	0	0	20	0	0	0.955556	0	0	100	0	0	0	0	1
Sylvia_nisoria	70	0	0	0	0	0	30	0	0	0	0.933333	0	0	0	80	0	20	0	0.933333
Sylviparus_modestus	80	0	0	0	0	0	0	0	20	0	0.955556	0	0	0	20	50	30	0	0.766667
Tadorna_ferruginea	10	0	0	0	10	0	0	0	20	60	0.844444	0	100	0	0	0	0	0	1
Tarsiger_cyanurus	80	0	0	0	0	0	10	0	10	0	0.933333	0	0	50	50	0	0	0	0.833333
Tarsiger_indicus	100	0	0	0	0	0	0	0	0	0	1	0	0	100	0	0	0	0	1
Tephrodornis_gularis	80	0	0	0	0	0	20	0	0	0	0.955556	0	0	10	0	50	40	0	0.8
Terpsiphone_paradisi	100	0	0	0	0	0	0	0	0	0	1	0	0	0	20	20	30	30	0.566667
Tichodroma_muraria	100	0	0	0	0	0	0	0	0	0	1	0	0	80	10	10	0	0	0.9
Troglodytes_troglodytes	60	0	10	10	0	0	10	0	10	0	0.777778	0	0	50	50	0	0	0	0.833333
Turdus_albocinctus	50	0	0	0	0	0	50	0	0	0	0.888889	0	0	60	0	20	20	0	0.8
Turdus_boulboul	60	0	0	0	0	0	40	0	0	0	0.911111	0	0	100	0	0	0	0	1
Turdus_cardis	50	0	0	0	0	0	50	0	0	0	0.888889	0	0	100	0	0	0	0	1
Turdus_dissimilis	50	0	0	0	0	0	50	0	0	0	0.888889	0	0	80	0	10	10	0	0.9
Turdus_feae	40	0	0	0	0	0	20	20	20	0	0.733333	0	0	60	0	20	20	0	0.8
Turdus_hortulorum	70	0	0	0	0	0	30	0	0	0	0.933333	0	0	100	0	0	0	0	1
Turdus_merula	50	0	0	0	10	0	20	0	20	0	0.8	0	0	60	20	20	0	0	0.8
Turdus_mupinensis	40	0	0	0	0	0	50	0	10	0	0.866667	0	0	40	20	20	20	0	0.6
Turdus_rubrocanus	50	0	0	0	0	0	50	0	0	0	0.888889	0	0	60	0	20	20	0	0.8
Upupa_epops	80	0	20	0	0	0	0	0	0	0	0.955556	0	0	100	0	0	0	0	1
Uragus_sibiricus	10	0	0	0	0	0	20	0	40	30	0.777778	0	0	40	30	30	0	0	0.7
Urocissa_erythrorhyncha	40	20	20	0	0	10	10	0	0	0	0.711111	0	0	30	20	50	0	0	0.766667
Yuhina_diademata	70	0	0	0	0	0	0	10	20	0	0.911111	0	0	0	33	33	33	0	0.666667
Yuhina_nigrimenta	40	0	0	0	0	0	20	10	20	10	0.711111	0	0	0	40	20	40	0	0.733333
Yuhina_occipitalis	40	0	0	0	0	0	30	30	0	0	0.8	0	0	0	40	40	20	0	0.733333
Yuhina_torqueola	80	0	0	0	0	0	0	10	10	0	0.933333	0	0	0	50	50	0	0	0.833333
Zoothera_citrina	40	0	0	0	0	0	30	0	30	0	0.8	0	0	60	20	20	0	0	0.8
Zoothera_dauma	80	0	0	0	0	0	20	0	0	0	0.955556	0	0	60	40	0	0	0	0.866667
Zoothera_sibirica	60	0	0	0	0	0	40	0	0	0	0.911111	0	0	80	0	10	10	0	0.9
Zosterops_erythropleurus	50	0	0	0	0	0	0	0	0	50	0.888889	0	0	30	40	30	0	0	0.7
Zosterops_japonicus	40	0	0	0	0	0	30	30	0	0	0.8	0	0	0	30	40	30	0	0.7
Zosterops_palpebrosus	40	0	0	0	0	0	20	10	10	20	0.711111	0	0	0	0	30	70	0	0.9
