# Supplementary material for: Ecological Correlates of Ecological Specialization of Avian Communities in University Campuses of China
Source: Biology (Basel). 2025 May 19;14(5):570. doi: 10.3390/biology14050570 (PMC12109526; doi:10.3390/biology14050570)
Supplement: Supplementary file 1 [file biology-14-00570-s001.zip › Supplementary Table S3 Campus Information.xlsx]

## Sheet: CampusInformation
Campus	Richness	DietSpecialistRichness	DietCSI	ForStratSpecialistRichness	ForStratCSI	CampusArea	Elevation	NDVI	HumanPopulationDensity	City	Longitude	Latitude
Beijing_Foreign_Studies_University	10	1	0.88	2	0.793333	0.3	61	0.167925	74220	Beijing	116.304	39.9541
Hangzhou_First_Technician_College	10	2	0.88	2	0.813333	0.15	137	0.4452	173333	Hangzhou	120.082	30.2532
Henan_Agricultural_University	10	1	0.88	3	0.82	0.28	103	0.1871	382650	Zhengzhou	113.657	34.7864
Hunan_University_Of_Technology_and_Business	10	1	0.873333	2	0.846667	0.95	69	0.37095	22490.5	Changsha	112.914	28.2229
Sun_Yat-sen_University_University_Town_Campus	10	0	0.842222	0	0.79	1.13	6	0.447569	9754.87	Guangzhou	113.385	23.068
Yunnan_University_of_Chinese_Medicine	10	2	0.853333	1	0.856667	0.47	1937	0.40255	135809	Kunming	102.821	24.8402
Beihang_University	11	1	0.872727	3	0.824242	0.9	55	0.146527	24012.2	Beijing	116.341	39.9806
Dalian_University	11	0	0.874747	2	0.793939	1.15	69	0.228487	16484.3	Dalian	121.816	39.0998
Guizhou_Medical_University_South_Campus	11	2	0.884848	2	0.842424	0.95	1142	0.4125	9484.21	Guiyang	106.629	26.3805
Peking_University_Changping_Campus	11	1	0.832828	2	0.827276	1.14	50	0.192936	551.754	Beijing	116.157	40.1751
Shanghai_International_Studies_University_Hongkou_Campus	11	1	0.840404	1	0.787879	0.15	13	0.2437	100873	Shanghai	121.478	31.2789
Wuhan_City_Polytechnic_North_Campus	11	1	0.862626	2	0.809091	0.18	28	0.332	72055.6	Wuhan	114.317	30.4788
Fujian_University_of_Traditional_Chinese_Medicine	12	2	0.872222	3	0.830556	0.6	7	0.44825	27833.3	Fuzhou	119.175	26.0763
Guangxi_Medical_University	12	2	0.866667	2	0.836111	0.38	83	0.40322	49313.2	Nanning	108.347	22.8
Hainan_Normal_University_South_Campus	12	2	0.875926	2	0.855556	0.26	11	0.4229	115785	Haikou	110.339	19.998
Hubei_Ecology_Polytechnic_College	12	0	0.82963	3	0.861111	0.48	54	0.4253	52381.2	Wuhan	114.337	30.3449
Inner_Mongolia_University_of_Technology_Jinchuan_Campus	12	2	0.875926	3	0.827778	0.69	1060	0.147629	25204.3	Hohhot	111.544	40.7861
Nei_Meng_Gu_Jiao_Tong_Zhi_Ye_Ji_Shu_Xue_Xiao	12	2	0.875926	0	0.758333	0.3	592	0.1483	122233	Chifeng	118.887	42.2704
China_University_of_Labor_Relations	13	2	0.895726	2	0.782051	0.11	56	0.109	251318	Beijing	116.311	39.9285
Fudan_University_Fenglin_Campus	13	2	0.837607	2	0.853846	0.14	7	0.239	675357	Shanghai	121.445	31.1978
Fujian_University_of_Technology	13	2	0.868376	4	0.838462	0.81	8	0.378791	32159.3	Fuzhou	119.192	26.0352
Henan_Institute_of_Science_and_Technology	13	1	0.851709	2	0.79231	2.2	70	0.265869	2978.64	Luoyang	113.933	35.2811
Inner_Mongolia_Normal_University_Saihan_Campus	13	1	0.851282	3	0.833333	1.07	1048	0.0817	24900.9	Hohhot	111.688	40.8021
Jilin_University_of_Finance_and_Economics	13	1	0.861538	1	0.75641	1.08	219	0.124956	21433.3	Changchun	125.427	43.8166
Nanjing_Normal_University_Suiyuan_campus	13	2	0.859829	3	0.825641	0.28	17	0.293675	88710.7	Nanjing	118.762	32.0553
North_China_Electric_Power_University	13	3	0.909402	2	0.787179	0.46	45	0.15912	75615.2	Beijing	116.304	40.0884
Zhejiang_University_Yuquan_Campus	13	2	0.82906	2	0.835897	0.75	18	0.466	13945.3	Hangzhou	120.118	30.2661
Zhejiang_University_of_Science_and_Technology	13	4	0.859829	4	0.858974	1.3	58	0.522427	7100.77	Hangzhou	120.017	30.2221
China_Agricultural_University_East_campus	14	2	0.890476	3	0.797619	0.47	52	0.092817	49570.2	Beijing	116.351	40.0031
Fudan_University_Handan_Campus	14	2	0.868254	2	0.842857	1	5	0.341477	19118	Shanghai	121.499	31.2989
Guizhou_University_of_Traditional_Chinese_Medicine_Huaxi_campus	14	3	0.879365	0	0.802381	0.8	1184	0.341178	21250	Guiyang	106.62	26.3839
Inner_Mongolia_University_South_Campus	14	2	0.844444	2	0.811905	0.96	1039	0.154017	13020.8	Hohhot	111.679	40.7564
Shandong_Jianzhu_University	14	2	0.862302	4	0.81905	1.45	133	0.25353	14269	Ji'nan	117.179	36.6809
Shenyang_Normal_University	14	3	0.9	1	0.785714	1.17	51	0.139042	18263.2	Shenyang	123.409	41.9062
Tibet_University_New_campus	14	0	0.847619	3	0.82619	0.92	3662	0.193475	8270.65	Lhasa	91.1791	29.6453
University_of_Electronic_Science_and_Technology_of_China_Qingshuihe_Campus	14	3	0.911111	3	0.82619	2.31	531	0.300254	3748.05	Chengdu	103.929	30.7525
Zhongnan_University_of_Economics_and_Law	14	2	0.877778	4	0.85	1.5	21	0.316535	10666.7	Wuhan	114.38	30.4768
Guangdong_University_of_Finance_&_Economics_Guangzhou_Campus	15	2	0.857778	1	0.775556	0.41	4	0.300575	101129	Guangzhou	113.349	23.0937
Guangzhou_University_University_Town_Campus	15	2	0.766296	2	0.822224	1.1	-6	0.428736	11174.5	Guangzhou	113.367	23.0436
Hubei_Enshi_College	15	2	0.859257	3	0.831111	0.45	457	0.315467	93777.8	Enshi	109.512	30.2922
Nanjing_University_Of_Chinese_Medicine	15	2	0.843333	5	0.853336	0.91	19	0.355591	18114.3	Nanjing	118.941	32.1034
Nanjing_University_Of_Finance_&_Economics	15	2	0.838519	4	0.844444	1.12	20	0.28662	12755.4	Nanjing	118.918	32.1097
Ordos_Vocational_College	15	2	0.878519	3	0.831111	0.62	1305	0.207429	23412.9	Ordos	109.819	39.6154
Sichuan_Agricultural_University_Chengdu_Campus	15	4	0.922963	2	0.857778	0.42	539	0.216383	85033.3	Chengdu	103.86	30.7088
Tibet_University_Old_Campus	15	0	0.875556	4	0.822222	0.95	3659	0.193033	5869.47	Lhasa	91.1458	29.646
University_of_Science_and_Technology_of_China_South_Campus	15	2	0.863704	4	0.84	0.25	33	0.20825	352000	Hefei	117.276	31.8237
Beijing_Forestry_University	16	2	0.890278	2	0.783333	0.4	54	0.11495	63512.5	Beijing	116.338	40.0025
Chengdu_University_of_Information_Technology	16	4	0.909722	3	0.866667	0.58	487	0.267867	23241.4	Chengdu	103.986	30.5845
Chifeng_University	16	3	0.852778	3	0.83125	0.5	585	0.175133	57532	Chifeng	118.912	42.24
Inner_Mongolia_University_of_Finance_and_Economics	16	3	0.886111	2	0.78125	0.85	1067	0	34602.4	Hohhot	111.65	40.8473
Nanchang_Hangkong_University	16	3	0.863889	5	0.879167	1.43	19	0.389619	5868.53	Nanchang	115.823	28.6533
Nanjing_Medical_University_Jiangning_Campus	16	2	0.868056	4	0.84375	0.72	25	0.24309	42438.9	Nanjing	118.886	31.9406
Nanjing_University_of_Posts_and_Telecommunications_Xianlin_Campus	16	2	0.865278	4	0.847917	1.18	18	0.302036	14363.6	Nanjing	118.926	32.1158
Ordos_Institude_of_Technology	16	4	0.859722	3	0.8125	0.79	1305	0.184387	12819	Ordos	109.819	39.61
South-Central_Minzu_University	16	2	0.871181	4	0.843752	1.01	22	0.310409	30389.1	Wuhan	114.387	30.4876
Beijing_Normal_University	17	2	0.904575	2	0.77451	0.63	56	0.118537	49155.6	Beijing	116.36	39.9602
Guang_Dong_Peizheng_College	17	3	0.830392	3	0.825492	0.56	70	0.45435	57398.2	Guangzhou	113.085	23.4125
Qinghai_university_Main_campus	17	0	0.848366	4	0.829412	2.03	2326	0.223247	4853.2	Xining	101.747	36.7279
Yunnan_Normal_University_Chenggong_Campus	17	5	0.891503	3	0.82549	2.01	1947	0.484044	4917.91	Kunming	102.852	24.8647
East_China_Normal_University_Minhang_Campus	18	2	0.861728	2	0.807407	1.21	4	0.317014	17075.2	Shanghai	121.449	31.0334
Nankai_University_Balitai_Campus	18	2	0.917284	5	0.816667	1.19	7	0.142854	13693.3	Tianjin	117.16	39.1023
Southeast_University_Jiulonghu_Campus	18	2	0.850926	5	0.857409	2.47	6	0.334	2622.67	Nanjing	118.816	31.8893
China_Pharmaceutical_University_Jiangning_Campus	19	2	0.846784	6	0.857895	1.39	8	0.311833	9316.55	Nanjing	118.913	31.9051
China_University_of_Geosciences,_Wuhan	19	1	0.866667	4	0.838596	1	112	0.462556	14501	Wuhan	114.396	30.5243
Guangdong_University_of_Foreign_Studies_North_Campus	19	2	0.888889	4	0.850877	0.64	130	0.497143	9104.69	Guangzhou	113.287	23.2029
Huaqiao_University	19	4	0.842398	2	0.784212	1.5	19	0.400875	16446.7	Quanzhou	118.08	24.6065
Jiangxi_Environmental_Engineering_Vocational_College	19	3	0.871345	4	0.836842	0.55	122	0.356683	62809.1	Ganzhou	114.91	25.8876
Nanjing_University_of_Information_Science_and_Technology	19	1	0.821345	3	0.807019	1.3	20	0.282931	17751.5	Nanjing	118.71	32.2055
Shandong_University_Qingdao_Campus	19	2	0.877193	5	0.817544	1.85	18	0.23076	4090.81	Qingdao	120.683	36.365
Changsha_University_of_Science_&_Technology_Jinpenling_Campus	20	3	0.883335	4	0.823333	0.63	93	0.39482	40541.3	Changsha	112.971	28.1592
Hunan_University_of_Technology	20	3	0.864444	3	0.833333	2.4	50	0.350589	7464.58	Zhuzhou	113.102	27.8219
Nanjing_University_of_Science_and_Technology	20	2	0.84	4	0.821667	2.1	11	0.270579	5714.76	Nanjing	118.852	32.0306
Shanghai_Jiao_Tong_University_Minhang_Campus	20	3	0.857778	4	0.846667	2.97	11	0.337144	2539.39	Shanghai	121.432	31.0277
South_China_University_of_Technology_Wushan_Campus	20	1	0.834444	2	0.825	1.79	28	0.45598	10155.3	Guangzhou	113.34	23.158
Hainan_University_Haidian_Campus	21	3	0.877249	6	0.850794	1.59	0	0.494737	11866	Haikou	110.325	20.0588
Nanchang_Normal_University_Changbei_Campus	21	3	0.856085	5	0.836508	0.35	36	0.293225	48980	Nanchang	115.798	28.7257
Northwest_University_Chang'an_Campus	21	1	0.858201	3	0.796825	0.75	436	0.218678	7349.33	Xi'an	108.87	34.1466
Shanghai_Normal_University_Fengxian_Campus	21	3	0.871959	4	0.826984	1.2	5	0.324931	12750	Shanghai	121.512	30.8392
Anhui_Science_and_Technology_University	22	0	0.868939	7	0.815153	0.78	43	0.294875	34516.7	Chuzhou	117.558	32.878
East_China_University_of_Science_and_Technology	22	3	0.864646	4	0.834848	1	5	0.3493	31000	Shanghai	121.499	30.8334
Guangdong_University_of_Finance_&_Economics_Foshan_Campus	22	5	0.864899	4	0.804547	1.23	27	0.541929	8592.68	Foshan	112.85	23.2111
Jilin_University_Qianwei_Campus	22	5	0.894949	4	0.790909	1.68	213	0.072562	10629.2	Changchun	125.27	43.8206
Tianjin_University_Beiyangyuan_Campus	22	3	0.894949	5	0.819697	2.5	5	0.190345	3360	Tianjin	117.308	38.997
China_University_of_Petroleum_Karamay_Campus	23	5	0.91401	8	0.866667	3.5	281	0.045942	612	Karamay	84.9321	45.5479
Harbin_Institute_of_Technology	23	6	0.940097	5	0.844928	0.41	137	0.0127	47322	Harbin	126.677	45.7552
Hubei_Institute_of_Fine_Arts_Zanglongdao_Campus	23	3	0.871498	6	0.873913	0.37	27	0.30504	62089.2	Wuhan	114.419	30.3924
Jinan_University_Shipai_Campus	23	1	0.839614	3	0.813043	0.69	19	0.331225	9450.72	Guangzhou	113.343	23.1337
Guangxi_Normal_University	24	4	0.862963	4	0.859722	2.8	152	0.389167	3188.93	Guilin	110.284	25.0987
University_of_Science_and_Technology_of_China_West_Campus	24	2	0.869676	4	0.800001	1.01	33	0.3041	8819.8	Hefei	117.25	31.8402
China_Agricultural_University_West_Campus	25	5	0.889778	3	0.782667	0.58	51	0.203366	31475.9	Beijing	116.276	40.0262
Chongqing_Jiaotong_University_Shuangfu_Campus	25	5	0.883778	7	0.846668	1.53	390	0.395045	4271.9	Chongqing	106.312	29.4239
Lanzhou_University_of_Technology	25	5	0.884444	7	0.834665	0.81	1603	0.157422	18290.1	Lanzhou	103.731	36.0571
Shanghai_Normal_University_Xuhui_Campus	25	2	0.854222	10	0.885333	0.38	6	0.3547	20776.3	Shanghai	121.414	31.163
Southern_Medical_University_Shunde_Campus	25	5	0.882889	4	0.824001	1.08	-5	0.353708	6000.93	Foshan	113.221	22.7896
Southern_University_of_Science_and_Technology_SUSTech	25	2	0.839111	6	0.854667	1.98	32	0.486265	3316.16	Shenzhen	113.996	22.6018
Wuhan_Textile_University_Sunshine_Campus	25	2	0.847333	4	0.832001	0.97	21	0.315083	21255.7	Wuhan	114.333	30.3782
Zhengzhou_University_New_Campus	25	2	0.855333	6	0.828001	2.02	103	0.318792	5487.62	Zhengzhou	113.53	34.8182
Central_China_Normal_University_Nanhu_Campus	26	3	0.870299	6	0.839745	0.27	23	0.3	68585.2	Wuhan	114.352	30.5091
Guizhou_Education_University	26	4	0.886325	4	0.84359	0.68	1078	0.49772	30276.5	Guiyang	106.798	26.6426
Nankai_University_Jinnan_Campus	26	4	0.88547	8	0.847436	2.69	1	0.220607	868.773	Tianjin	117.34	38.9876
Changsha_University	27	4	0.871811	7	0.851853	1.13	52	0.505673	12530.1	Changsha	113.023	28.2498
Fudan_University_Jiangwan_Campus	27	4	0.879012	6	0.823457	0.87	4	0.39731	13212.6	Shanghai	121.502	31.3384
Shandong_Agricultural_University_South_Campus	27	1	0.872634	7	0.813581	1.5	127	0.248625	9400	Tai'an	117.15	36.1644
Shanghai_Ocean_University_Lingang_Campus	27	4	0.874897	9	0.860494	1.16	0	0.330883	10256	Shanghai	121.892	30.8852
Zhengzhou_University	27	4	0.885802	6	0.790125	3.2	108	0.17802	5371.25	Zhengzhou	113.633	34.7442
Beijing_University_of_Chemical_Technology_Changping_Campus	28	3	0.871627	6	0.79762	1.21	144	0.257587	13636.4	Beijing	116.144	40.2525
South_China_Normal_University_Shipai_Campus	28	6	0.868254	4	0.808333	0.84	26	0.42507	24092.9	Guangzhou	113.347	23.1419
Dalian_University_of_Technology	29	6	0.915709	9	0.831033	1.84	15	0.19678	8270.11	Dalian	121.52	38.8817
Hefei_University_of_Technology_Xuancheng_Campus	29	3	0.879885	8	0.849426	2.1	45	0.382517	2494.29	Xuancheng	118.704	30.9064
Hohai_University_Jiangning_Campus	29	4	0.879693	6	0.836782	0.6	7	0.349929	62795	Nanjing	118.781	31.9165
Jiangxi_Normal_University_Yaohu_Campus	29	5	0.872797	7	0.849425	1.52	20	0.342	17746.1	Nanchang	116.026	28.6824
University_of_Science_and_Technology_of_China_East_campus	29	4	0.882759	7	0.836782	0.56	33	0.2293	51000	Hefei	117.264	31.8388
West_Anhui_University_Main_campus	29	1	0.8523	8	0.829886	1.15	36	0.301742	12854.8	Lu'an	116.477	31.7622
Zhejiang_Ocean_University	29	7	0.879693	7	0.825287	0.53	0	0.205875	26700	Zhoushan	122.186	29.9629
Hunan_Normal_University	30	3	0.861481	9	0.844444	2	56	0.433655	11028	Changsha	112.944	28.1906
Nanjing_University_Xianlin_Campus	30	4	0.844444	8	0.847778	1.89	17	0.41227	4198.94	Nanjing	118.953	32.1199
Nanyang_Normal_University	30	4	0.863889	7	0.796668	1.45	134	0.36043	14744.1	Nanyang	112.489	32.9762
Wuhan_University_of_Science_and_Technology_Huangjiahu_Campus	30	3	0.871296	7	0.852223	1.7	-1	0.255367	5786.47	Wuhan	114.263	30.4419
Chongqing_University_of_Education_Xuefudadao_Campus	31	5	0.888172	5	0.827957	0.12	336	0.299067	119650	Chongqing	106.573	29.5132
Fuzhou_University	31	5	0.846775	9	0.845162	2.2	23	0.490796	5000	Fuzhou	119.192	26.0594
Jianghan_University	31	3	0.86828	5	0.824732	1.13	33	0.370458	18012.4	Wuhan	114.154	30.5174
Jiaying_University	31	2	0.858065	6	0.824194	1.2	85	0.453811	19500	Meizhou	116.098	24.3152
Hunan_Agricultural_University	32	5	0.8875	7	0.846875	2.3	46	0.348546	6049.13	Changsha	113.076	28.1838
Jiujiang_University	32	5	0.869444	8	0.841667	1.3	65	0.335658	19526.9	Jiujiang	116.007	29.6815
Wuhan_University_of_Technology	32	4	0.875868	9	0.856251	2.6	22	0.286513	8875.77	Wuhan	114.328	30.511
Anhui_University_Longhe_Campus	33	3	0.868855	7	0.821213	0.56	33	0.244357	16657.1	Hefei	117.25	31.8469
Hubei_University_of_Chinese_Medicine_Huangjiahu_Campus	33	4	0.874242	6	0.835355	1.02	25	0.307843	18261.8	Wuhan	114.265	30.4503
Nanjing_Normal_University_Xianlin_Campus	33	4	0.855387	6	0.822223	1.75	27	0.396615	6530.86	Nanjing	118.905	32.1087
Yangtze_Normal_University	33	7	0.885017	7	0.828284	1.19	255	0.424936	17653.8	Fuling	107.259	29.7525
Yulin_Normal_University	33	6	0.882155	7	0.834343	1	94	0.469826	21000	Yulin	110.174	22.6609
Zhujiang_College_Of_South_China_Agricultural_University	33	7	0.890237	6	0.831313	0.65	145	0.5492	29586.2	Guangzhou	113.576	23.5147
Anhui_University	35	4	0.866191	8	0.834287	1.65	30	0.321271	8181.82	Hefei	117.18	31.7678
Hunan_Institute_of_Science_and_Technology	35	7	0.887143	9	0.841906	2.1	44	0.279136	9297.14	Xiangtan	113.147	29.3348
Kaili_University	35	8	0.897143	5	0.823333	1.02	689	0.3498	11534.3	Kaili	107.888	26.5281
University_of_Chinese_Academy_of_Sciences_Yanqihu_Campus	35	3	0.866191	7	0.82381	0.7	91	0.291333	44898.6	Beijing	116.675	40.4079
Lanzhou_University	36	8	0.896914	9	0.809258	0.68	1522	0.130412	67041.2	Lanzhou	103.861	36.0464
Nanjing_Institute_of_Technology	36	6	0.874228	10	0.854631	1.69	17	0.36151	9102.96	Nanjing	118.877	31.925
Zhejiang_University	36	7	0.861883	11	0.860186	2.1	8	0.338736	12471.4	Hangzhou	120.077	30.3044
Chongqing_University_of_Technology_Huaxi_campus	37	4	0.875676	5	0.817568	1	200	0.350612	30000	Chongqing	106.526	29.4558
Nanchang_University_Qianhu_Campus	37	4	0.869219	8	0.835136	2.26	30	0.425315	7028.76	Nanchang	115.798	28.6618
Shaanxi_Normal_University	39	4	0.86396	12	0.847864	1.56	436	0.237429	12738.5	Xi'an	108.886	34.1552
Hunan_University	40	4	0.867918	9	0.841668	1.8	56	0.491227	12654.4	Changsha	112.94	28.1818
Kunming_University_of_Science_and_Technology_Xinying_Campus	40	20	0.931111	10	0.844167	0.32	1901	0.25685	244141	Kunming	102.731	25.0544
Tsinghua_University	40	6	0.882361	5	0.785834	3	48	0.198592	5305.33	Beijing	116.32	40.0025
Central_South_University_of_Forestry_and_Technology	41	8	0.89973	9	0.826016	0.8	96	0.369036	53437.5	Changsha	112.989	28.1355
Gannan_Normal_University_Golden_Campus	41	6	0.851626	10	0.84309	1.1	132	0.460433	16529.1	Ganzhou	114.881	25.7992
Guizhou_Normal_University_Huaxi_campus	41	10	0.888347	10	0.853659	1.69	1161	0.36466	5468.05	Guiyang	106.635	26.3847
Nanjing_Forestry_University	41	4	0.851491	9	0.84065	0.82	25	0.27615	44615.9	Nanjing	118.811	32.0814
Sun_Yat-sen_University_South_Campus	41	10	0.891598	7	0.828455	1.2	20	0.396171	10416.7	Guangzhou	113.293	23.0994
Chongqing_Normal_University	42	9	0.892063	9	0.839683	1.24	299	0.432669	16258.9	Chongqing	106.297	29.615
Sichuan_Normal_University	43	7	0.896253	9	0.812404	0.67	499	0.239186	66829.9	Chengdu	104.12	30.6121
Dali_University_Gucheng_Campus	44	7	0.872853	14	0.843183	0.94	2116	0.4581	11702.1	Dali	100.153	25.6735
Southwest_University_of_Science_and_Technology	44	7	0.880429	9	0.821213	2.49	487	0.331525	6451.41	Mianyang	104.692	31.5382
Tianjin_Normal_University_Main_campus	44	6	0.865783	10	0.817425	2.41	3	0.176196	2466.8	Tianjin	117.119	39.0619
Mianyang_Teachers’_College_Mojia_Campus	45	9	0.891975	8	0.82926	0.85	490	0.35334	18734.1	Mianyang	104.599	31.4541
Wuhan_University	45	8	0.889507	11	0.821482	3.57	45	0.400216	4451.54	Wuhan	114.358	30.5403
Henan_Normal_University	46	4	0.875483	9	0.815943	1.35	73	0.226255	25240	Xinxiang	113.991	35.3086
Jinggangshan_University	46	5	0.860024	11	0.841667	1.38	73	0.434956	12865.2	Ji'an	115.027	27.115
Nanjing_Sport_Institute	46	5	0.859541	11	0.834059	0.65	32	0.4013	17750.8	Nanjing	118.862	32.0459
Yunnan_University_Donglu_Campus	46	14	0.898067	9	0.816667	0.38	1908	0.33425	103879	Kunming	102.701	25.057
Zhejiang_A&F_University_East_Lake_Campus	46	8	0.874397	11	0.846014	1.85	42	0.405769	3505.95	Hangzhou	119.723	30.2591
Jingdezhen_Ceramic_University_Xianghu_Campus	47	8	0.886643	11	0.857093	0.98	51	0.500291	22958.2	Jingdezhen	117.311	29.3323
Yangtze_University	47	6	0.882388	9	0.811348	3.4	34	0.33965	3546.76	Jinzhou	112.209	30.3361
Huazhong_University_of_Science_and_Technology_East_campus	48	6	0.876042	12	0.850695	4.21	37	0.400278	2054.16	Wuhan	114.415	30.5173
Northeast_Forestry_University	48	7	0.888426	14	0.828472	1.36	139	0.019708	16219.9	Harbin	126.628	45.7185
Yunnan_University_Chenggong_Campus	50	15	0.905888	11	0.823001	1.45	1981	0.477597	12366.2	Kunming	102.849	24.83
Qiannan_Normal_University_for_Nationalities	52	7	0.892735	8	0.828205	0.94	783	0.36844	15844.7	Duyun	107.516	26.2954
Chongqing_University_Huxi_Campus	53	11	0.89696	10	0.815724	1.84	290	0.356155	6498.37	Chongqing	106.294	29.5959
Sichuan_Agricultural_University_Ya'an_Campus	53	14	0.904821	12	0.848113	0.74	653	0.48461	40175.7	Ya'an	102.993	29.9805
Guangxi_University	54	13	0.883641	10	0.831482	2.43	85	0.397337	5823.05	Nanning	108.287	22.847
South_China_Agricultural_University	55	10	0.888889	12	0.852727	2.55	24	0.542262	4816.47	Guangzhou	113.353	23.161
Guizhou_University	56	10	0.887698	12	0.829464	2.64	1189	0.435078	7317.42	Guiyang	106.667	26.4386
Tibet_Agricultural_and_Animal_Husbandry_University	56	13	0.90635	13	0.855952	0.85	3000	0.394486	11072.9	Nyingchi	94.3407	29.6689
Fujian_Normal_University_Qishan_Campus	57	8	0.88002	17	0.842691	1.39	8	0.422907	11386.3	Fuzhou	119.206	26.0313
Huazhong_Agricultural_University	57	9	0.886258	16	0.849123	4.54	21	0.384823	1698.02	Wuhan	114.351	30.4747
Jilin_Agricultural_University	58	8	0.878544	15	0.826437	2.76	250	0.117234	3098.19	Changchun	125.406	43.8046
Dehong_Teacher's_College	59	11	0.879942	10	0.812429	0.58	925	0.557362	32700	Dehong	98.5859	24.4505
Northwestern_Polytechnical_University_Chang'an_Campus	59	11	0.888889	16	0.859605	1.82	428	0.30804	5434.07	Xi'an	108.76	34.0304
Hechi_University	61	10	0.887522	7	0.825411	2	245	0.2698	4250	Hechi	108.661	24.5013
Yibin_University	63	15	0.90626	14	0.849207	1.5	327	0.471775	11114	Yibin	104.648	28.8017
Peking_University	64	14	0.902518	11	0.790626	1.13	52	0.277854	12801.8	Beijing	116.304	39.9912
Southwest_Forestry_University	64	16	0.89974	12	0.828386	1.45	1941	0.35815	11890.3	Kunming	102.758	25.0644
Fujian_Agriculture_and_Forestry_University	67	13	0.87529	21	0.864179	3.1	9	0.158857	3746.13	Fuzhou	119.233	26.086
Sichuan_University_Wangjiang_Campus	67	18	0.907462	15	0.843284	2.01	492	0.290547	3712.94	Chengdu	104.081	30.6329
Jiangxi_Agricultural_University	72	13	0.885262	20	0.846991	10.1	51	0.325813	245.05	Nanchang	115.832	28.7649
Southwest_University	83	16	0.889224	18	0.832731	5.2	212	0.443258	2218.85	Chongqing	106.419	29.8229
Northwest_A&F_University	85	16	0.883464	22	0.832941	2.61	461	0.275268	4403.83	Yangling	108.071	34.2751
Lanzhou_University_Yuzhong_Campus	96	29	0.90978	28	0.844444	1.55	1757	0.215828	3745.81	Lanzhou	104.152	35.9429
